# Supplementary material for: Bis(4-hydroxy­pyridinium) sulfate monohydrate
Source: Acta Crystallogr Sect E Struct Rep Online. 2009 Nov 21;65(Pt 12):o3146. doi: 10.1107/S1600536809048521 (PMC2971874; doi:10.1107/S1600536809048521)
Supplement: Supplementary file 2 [file e-65-o3146-Isup2.hkl]

# 
# h,k,l, Fc-squared, Fo-squared, sigma(Fo-squared) and status flag 
# 
data_I
_shelx_title '  P21/n' 
_shelx_refln_list_code          4 
_shelx_F_calc_maximum      237.78 
_exptl_crystal_F_000       640.00 
_reflns_d_resolution_high  0.7712 
 
loop_ 
 _symmetry_equiv_pos_as_xyz 
 'x, y, z' 
 '-x+1/2, y+1/2, -z+1/2' 
 '-x, -y, -z' 
 'x-1/2, -y-1/2, z-1/2' 
 
_cell_length_a     7.1404 
_cell_length_b    19.9797 
_cell_length_c     9.5148 
_cell_angle_alpha  90.000 
_cell_angle_beta  102.557 
_cell_angle_gamma  90.000 
 
_shelx_F_squared_multiplier     1.000 
 
loop_ 
 _refln_index_h 
 _refln_index_k 
 _refln_index_l 
 _refln_F_squared_calc 
 _refln_F_squared_meas 
 _refln_F_squared_sigma 
 _refln_observed_status 
   2   0   0     3098.89     3136.08     37.18 o 
   4   0   0      914.14      885.97     10.42 o 
   6   0   0      371.03      432.95      7.36 o 
   8   0   0      240.23      252.62      6.15 o 
   1   1   0     4796.78     5127.26     43.15 o 
   2   1   0    21036.72    20306.98    245.60 o 
   3   1   0      305.40      292.89      3.41 o 
   4   1   0     1041.03     1078.09      9.17 o 
   5   1   0      710.74      717.86      7.33 o 
   6   1   0      168.88      177.86      3.47 o 
   7   1   0       93.45       95.64      3.18 o 
   8   1   0       44.30       43.18      2.71 o 
   9   1   0        0.42       -0.53      1.87 o 
   1   2   0     2117.90     2330.47     22.11 o 
   2   2   0      194.34      208.90      2.07 o 
   3   2   0       83.13       65.06      1.59 o 
   4   2   0     1258.05     1232.18     10.37 o 
   5   2   0      129.22      129.24      2.56 o 
   6   2   0      420.80      425.13      5.55 o 
   7   2   0       27.06       29.50      3.44 o 
   8   2   0       93.37      100.07      3.58 o 
   9   2   0       62.93       59.72      5.18 o 
   1   3   0      456.57      488.38     13.67 o 
   2   3   0     6041.22     6161.05     65.43 o 
   3   3   0      135.90      114.26      2.44 o 
   4   3   0       50.32       40.62      1.29 o 
   5   3   0      242.63      234.98      3.09 o 
   6   3   0     1325.51     1330.91     12.64 o 
   7   3   0        1.50        1.54      1.50 o 
   8   3   0        0.01       -0.06      1.96 o 
   0   4   0     6577.48     6447.51     84.16 o 
   1   4   0     3090.13     3150.79     24.86 o 
   2   4   0      139.58      137.34      1.25 o 
   3   4   0        8.20       19.09      1.26 o 
   4   4   0      526.25      524.87      5.68 o 
   5   4   0      172.37      182.73      4.21 o 
   6   4   0        9.34       11.99      1.91 o 
   7   4   0      176.51      178.85      3.86 o 
   8   4   0       13.79       14.36      2.54 o 
   1   5   0      104.17       81.02      1.61 o 
   2   5   0      444.23      328.83      5.03 o 
   3   5   0      160.48      129.01      1.38 o 
   4   5   0       87.52       96.11      1.65 o 
   5   5   0       78.31       81.24      2.36 o 
   6   5   0      452.18      459.57      6.02 o 
   7   5   0        6.29        5.44      1.04 o 
   8   5   0       29.35       29.60      1.63 o 
   0   6   0    12627.33    11742.97    196.09 o 
   1   6   0      809.24      819.36     10.70 o 
   2   6   0     1111.49     1133.39     30.57 o 
   3   6   0        0.19        1.44      0.44 o 
   4   6   0      224.21      227.56      2.38 o 
   5   6   0       68.98       80.16      2.19 o 
   6   6   0       69.34       70.72      2.60 o 
   7   6   0      214.51      200.83      3.44 o 
   8   6   0      181.37      176.56      4.81 o 
   1   7   0     2551.86     2626.36     18.45 o 
   2   7   0      149.59      141.94      1.52 o 
   3   7   0      107.78      117.27      1.20 o 
   4   7   0        0.51        0.29      0.57 o 
   5   7   0     1402.07     1376.26     11.83 o 
   6   7   0       11.83       10.47      0.88 o 
   7   7   0        1.08        0.31      0.74 o 
   8   7   0       42.45       39.76      5.86 o 
   0   8   0     2324.32     2373.35     26.14 o 
   1   8   0     2050.86     2505.58     20.57 o 
   2   8   0       64.24       68.49      0.88 o 
   3   8   0      367.43      341.81      4.29 o 
   4   8   0      658.75      670.35      5.38 o 
   5   8   0       22.61       25.37      1.20 o 
   6   8   0      118.83      117.96      2.20 o 
   7   8   0      107.39      111.28      2.74 o 
   8   8   0       73.04       71.51      3.31 o 
   1   9   0      467.21      468.10      3.74 o 
   2   9   0     1040.81     1170.15     11.40 o 
   3   9   0      856.00      859.96      7.26 o 
   4   9   0      980.01     1072.66      8.80 o 
   5   9   0       95.31       85.44      2.25 o 
   6   9   0       43.25       44.72      2.75 o 
   7   9   0        3.62        3.00      0.73 o 
   8   9   0      194.28      194.31      5.98 o 
   0  10   0     2125.48     2152.87     24.64 o 
   1  10   0     1239.26     1241.02      9.46 o 
   2  10   0      380.09      407.98      4.24 o 
   3  10   0        9.76        7.09      0.96 o 
   4  10   0      131.44      143.34      2.55 o 
   5  10   0        7.53        6.57      0.87 o 
   6  10   0       31.72       29.67      1.30 o 
   7  10   0       34.18       37.96      2.75 o 
   8  10   0        4.21        4.46      2.06 o 
   1  11   0      145.57      187.22      1.94 o 
   2  11   0       20.24       32.05      0.81 o 
   3  11   0      290.74      282.78      3.72 o 
   4  11   0      261.51      263.58      3.18 o 
   5  11   0        9.00        9.72      1.31 o 
   6  11   0      480.64      479.93      7.01 o 
   7  11   0      182.87      186.93      4.57 o 
   8  11   0      116.78      117.05      4.34 o 
   0  12   0        1.45       17.53     10.56 o 
   1  12   0      265.42      292.02      2.69 o 
   2  12   0      304.05      300.28      3.17 o 
   3  12   0        0.53        1.27      0.49 o 
   4  12   0       61.29       55.85      1.70 o 
   5  12   0      243.15      243.59      3.51 o 
   6  12   0        0.13        0.90      1.17 o 
   7  12   0       37.80       38.46      2.38 o 
   8  12   0       55.42       56.62      2.74 o 
   1  13   0     1418.28     1424.28     11.54 o 
   2  13   0      213.47      194.99      2.03 o 
   3  13   0      178.92      162.41      1.74 o 
   4  13   0       22.92       26.69      1.57 o 
   5  13   0       91.71       87.97      2.60 o 
   6  13   0       49.49       47.04      2.00 o 
   7  13   0       60.75       61.02      2.99 o 
   0  14   0     5455.69     5431.42    185.02 o 
   1  14   0      121.13      100.37      1.68 o 
   2  14   0      246.96      230.77      2.56 o 
   3  14   0      595.41      574.72      8.02 o 
   4  14   0      346.53      331.11      4.61 o 
   5  14   0      113.71      114.10      2.42 o 
   6  14   0        5.56        5.92      1.53 o 
   7  14   0        2.52        2.96      1.49 o 
   1  15   0        1.77        1.02      0.59 o 
   2  15   0     1612.58     1566.97     13.18 o 
   3  15   0       20.93       20.86      0.81 o 
   4  15   0       23.84       21.67      1.39 o 
   5  15   0      109.51      108.94      2.88 o 
   6  15   0       11.19       13.44      1.78 o 
   7  15   0        4.55        4.89      1.87 o 
   0  16   0       54.72       49.83      2.05 o 
   1  16   0      265.22      264.34      2.78 o 
   2  16   0        3.63        3.45      1.06 o 
   3  16   0      346.76      336.46      3.34 o 
   4  16   0       58.12       59.21      2.02 o 
   5  16   0       49.55       46.93      2.09 o 
   6  16   0      155.30      159.50      3.17 o 
   7  16   0        2.09        2.61      1.52 o 
   1  17   0       15.16       13.57      1.05 o 
   2  17   0      650.37      610.05      7.32 o 
   3  17   0      911.02      873.88      7.81 o 
   4  17   0        7.35        8.35      1.26 o 
   5  17   0        0.06       -0.03      0.94 o 
   6  17   0      182.51      192.63      3.51 o 
   0  18   0     1313.61     1195.79     16.91 o 
   1  18   0      546.67      515.39      4.47 o 
   2  18   0      327.99      318.91      3.91 o 
   3  18   0        0.16        0.81      0.53 o 
   4  18   0      146.00      143.44      2.62 o 
   5  18   0       29.64       31.09      2.15 o 
   6  18   0       83.86       81.34      2.60 o 
   1  19   0       77.61       77.88      1.62 o 
   2  19   0       33.30       30.81      1.35 o 
   3  19   0       64.36       56.61      1.28 o 
   4  19   0        2.37        1.00      1.08 o 
   5  19   0       34.26       33.32      2.49 o 
   6  19   0       47.48       50.10      2.95 o 
   0  20   0       54.89       47.21      2.17 o 
   1  20   0       40.30       40.71      1.40 o 
   2  20   0        6.38        4.56      0.85 o 
   3  20   0       40.23       35.37      1.57 o 
   4  20   0      532.33      511.44      5.71 o 
   5  20   0        7.51        4.81      1.68 o 
   1  21   0       23.14       24.99      2.09 o 
   2  21   0      258.71      233.86      3.14 o 
   3  21   0      172.32      167.36      5.27 o 
   4  21   0        0.04        0.47      1.07 o 
   5  21   0       63.93       65.05      2.35 o 
   0  22   0       21.44       25.37      3.95 o 
   1  22   0        5.31        4.75      0.88 o 
   2  22   0       26.22       23.54      1.16 o 
   3  22   0      104.33      110.59      2.78 o 
   4  22   0      185.82      209.55      3.49 o 
   1  23   0       82.80       77.50      2.23 o 
   2  23   0      462.33      502.11      8.28 o 
   3  23   0        2.96        2.26      1.57 o 
   4  23   0       70.77       77.89      2.43 o 
   0  24   0        5.79        7.09      1.34 o 
   1  24   0       26.04       28.56      1.50 o 
   2  24   0       17.45       16.77      2.93 o 
   3  24   0       45.34       41.74      2.23 o 
   1  25   0        0.07        1.34      0.99 o 
   2  25   0       95.06       96.04      3.99 o 
  -9   0   1       19.04       21.49      3.38 o 
  -7   0   1      463.90      463.17      8.45 o 
  -5   0   1      697.51      648.75     17.60 o 
  -3   0   1      112.26       84.11      2.28 o 
  -1   0   1     4938.94     5331.00     63.92 o 
   1   0   1      582.19      604.70      9.32 o 
   3   0   1      771.04      869.62     19.18 o 
   5   0   1     1874.26     1893.76     44.56 o 
   7   0   1      273.46      263.16      5.64 o 
  -9   1   1       11.67       12.69      2.36 o 
  -8   1   1       77.74       73.14      3.01 o 
  -7   1   1      150.07      153.25      3.71 o 
  -6   1   1     1642.75     1659.79     15.74 o 
  -5   1   1        0.04        0.00      0.82 o 
  -4   1   1       74.73       82.01      1.63 o 
  -3   1   1     1418.97     1507.85     11.94 o 
  -2   1   1     1728.75     1834.28     14.30 o 
  -1   1   1      869.07      945.77      5.40 o 
   1   1   1     1388.52     1495.31     26.93 o 
   2   1   1     3161.12     3145.77     25.53 o 
   3   1   1      586.26      546.25      5.52 o 
   4   1   1       23.50       24.65      1.25 o 
   5   1   1      226.20      221.29      3.34 o 
   6   1   1      518.44      516.60      5.64 o 
   7   1   1       40.67       42.16      2.49 o 
   8   1   1        0.25       -1.51      1.72 o 
  -9   2   1        2.78        3.16      1.98 o 
  -8   2   1       66.79       72.51      2.98 o 
  -7   2   1      120.16      108.30      2.80 o 
  -6   2   1      374.59      356.43      4.57 o 
  -5   2   1      494.62      496.17      5.32 o 
  -4   2   1      774.88      711.24      6.21 o 
  -3   2   1      179.46      157.33      1.79 o 
  -2   2   1     2642.07     2703.24     21.84 o 
  -1   2   1     2485.11     2642.42     15.99 o 
   0   2   1      196.12      112.92      1.27 o 
   1   2   1     9148.91     9085.35    124.99 o 
   2   2   1      388.05      473.66      4.11 o 
   3   2   1      117.49      140.86      1.71 o 
   4   2   1     2678.52     2822.55     39.02 o 
   5   2   1        0.06       -0.31      1.04 o 
   6   2   1      577.48      552.52      6.29 o 
   7   2   1       69.54       60.77      2.65 o 
   8   2   1       71.00       76.72      3.20 o 
  -9   3   1        4.99        5.55      1.54 o 
  -8   3   1       75.34       73.36      2.73 o 
  -7   3   1       64.00       66.47      2.36 o 
  -6   3   1        7.12        7.68      1.52 o 
  -5   3   1      767.85      749.49      7.43 o 
  -4   3   1      254.35      286.59      3.36 o 
  -3   3   1     1485.35     1388.84     10.92 o 
  -2   3   1     2662.99     2892.46     20.99 o 
  -1   3   1     4399.95     4624.05     42.52 o 
   0   3   1       50.07       55.87      0.59 o 
   1   3   1      233.70      239.87      2.15 o 
   2   3   1      784.26      776.23      6.47 o 
   3   3   1     3620.26     3696.97     53.10 o 
   4   3   1      539.66      570.07      5.80 o 
   5   3   1      539.89      510.93      5.93 o 
   6   3   1        4.20        4.42      1.52 o 
   7   3   1       26.33       28.42      2.93 o 
   8   3   1       30.45       33.94      2.94 o 
  -9   4   1        5.57        6.42      1.87 o 
  -8   4   1       32.25       33.50      1.82 o 
  -7   4   1        3.63        2.94      1.01 o 
  -6   4   1       33.64       29.34      1.98 o 
  -5   4   1      343.10      340.42      5.11 o 
  -4   4   1      318.37      313.63      2.86 o 
  -3   4   1      333.76      335.65      2.47 o 
  -2   4   1      245.63      301.07      2.38 o 
  -1   4   1        4.35        4.78      0.51 o 
   0   4   1     8573.90     8881.84    109.13 o 
   1   4   1     1124.36     1103.65     21.81 o 
   2   4   1      852.93      874.90     10.48 o 
   3   4   1        2.45        2.14      0.85 o 
   4   4   1      437.42      398.94      4.71 o 
   5   4   1        0.13        0.95      1.78 o 
   6   4   1      102.26       89.95      2.64 o 
   7   4   1        6.87        6.77      1.74 o 
   8   4   1       47.51       51.46      2.90 o 
  -9   5   1       48.88       44.79      3.15 o 
  -8   5   1        0.16        0.42      1.01 o 
  -7   5   1      125.20      133.50      2.44 o 
  -6   5   1      398.39      396.83      4.48 o 
  -5   5   1      859.73      812.42      6.92 o 
  -4   5   1        7.63        9.09      1.48 o 
  -3   5   1     1034.35     1118.82     10.57 o 
  -2   5   1      117.05      128.64      1.16 o 
  -1   5   1     2438.63     2538.37     17.41 o 
   0   5   1      471.19      490.71      4.05 o 
   1   5   1     4845.78     4951.03     43.25 o 
   2   5   1     1588.46     1666.44     17.56 o 
   3   5   1       73.15       57.71      1.39 o 
   4   5   1      224.05      194.08      2.74 o 
   5   5   1      783.33      732.97      8.44 o 
   6   5   1       96.15      100.99      2.74 o 
   7   5   1       77.81       84.79      3.00 o 
   8   5   1       44.02       48.88      3.94 o 
  -8   6   1        0.38       -0.26      0.90 o 
  -7   6   1      149.04      151.43      2.54 o 
  -6   6   1       68.46       71.28      2.96 o 
  -5   6   1      104.30       95.93      1.85 o 
  -4   6   1      753.93      812.77      6.78 o 
  -3   6   1       73.94       55.41      0.96 o 
  -2   6   1      328.00      329.34      2.95 o 
  -1   6   1     1014.60      892.10      6.27 o 
   0   6   1      445.89      455.73      3.31 o 
   1   6   1      770.15      859.83      8.02 o 
   2   6   1     3216.10     3558.74     40.32 o 
   3   6   1        0.37        1.88      0.60 o 
   4   6   1      180.98      206.18      2.57 o 
   5   6   1      238.49      238.59      4.09 o 
   6   6   1      345.68      354.79      5.04 o 
   7   6   1      442.75      440.41      7.04 o 
   8   6   1        0.56        0.38      1.85 o 
  -8   7   1       82.24       81.17      2.55 o 
  -7   7   1        2.97        3.11      1.39 o 
  -6   7   1      211.52      204.39      3.02 o 
  -5   7   1      488.25      472.52      4.50 o 
  -4   7   1      958.08      987.39      7.97 o 
  -3   7   1       19.76       16.65      0.84 o 
  -2   7   1      533.87      622.17      4.56 o 
  -1   7   1      950.87     1045.72      7.80 o 
   0   7   1      218.66      243.69      2.35 o 
   1   7   1      447.19      483.03      3.51 o 
   2   7   1     3870.50     4754.96     48.83 o 
   3   7   1      677.15      695.84      5.59 o 
   4   7   1      368.51      425.90      4.19 o 
   5   7   1       13.05       12.54      0.93 o 
   6   7   1      222.00      211.58      2.49 o 
   7   7   1       30.18       32.12      1.57 o 
   8   7   1      414.45      411.35      8.62 o 
  -8   8   1        1.24        1.66      0.88 o 
  -7   8   1      277.75      266.86      3.74 o 
  -6   8   1      274.02      280.32      3.36 o 
  -5   8   1      270.59      253.30      3.30 o 
  -4   8   1      477.27      491.41      4.96 o 
  -3   8   1      418.65      423.31      3.71 o 
  -2   8   1       45.88       44.52      0.85 o 
  -1   8   1     2867.04     3017.27     26.13 o 
   0   8   1     1833.88     2141.57     17.28 o 
   1   8   1     1584.17     1674.43     12.78 o 
   2   8   1       86.86      108.07      1.77 o 
   3   8   1      267.52      257.52      2.60 o 
   4   8   1        0.94        1.29      0.97 o 
   5   8   1       73.36       81.57      1.40 o 
   6   8   1      611.97      612.80      6.44 o 
   7   8   1      229.14      226.19      4.83 o 
   8   8   1       20.09       17.25      2.53 o 
  -8   9   1       30.50       38.33      2.77 o 
  -7   9   1       28.19       30.20      2.22 o 
  -6   9   1      295.83      277.27      3.13 o 
  -5   9   1      156.80      153.77      2.15 o 
  -4   9   1      278.71      287.94      2.78 o 
  -3   9   1      415.74      386.84      3.34 o 
  -2   9   1       16.16       19.89      1.61 o 
  -1   9   1       68.71       52.90      0.85 o 
   0   9   1       54.42       55.10      1.46 o 
   1   9   1      773.59      689.37      5.29 o 
   2   9   1      883.11      920.16     23.56 o 
   3   9   1        4.63        5.38      1.07 o 
   4   9   1        5.00       10.12      1.23 o 
   5   9   1      375.09      365.08      3.96 o 
   6   9   1       39.91       37.18      2.14 o 
   7   9   1       77.31       88.74      3.35 o 
   8   9   1      196.30      203.37      5.22 o 
  -8  10   1        2.49        1.78      2.06 o 
  -7  10   1      149.70      134.40      3.80 o 
  -6  10   1       16.65       18.02      0.95 o 
  -5  10   1       70.99       73.77      1.77 o 
  -4  10   1       10.55        7.24      1.04 o 
  -3  10   1       18.65       22.04      0.95 o 
  -2  10   1       71.06       73.67      1.60 o 
  -1  10   1     1063.37     1188.36      8.14 o 
   0  10   1      161.46      202.40      2.43 o 
   1  10   1      432.08      426.17      3.56 o 
   2  10   1       23.41       24.59      0.55 o 
   3  10   1      124.41      114.64      2.16 o 
   4  10   1      388.52      361.86      3.84 o 
   5  10   1       87.11       84.35      2.55 o 
   6  10   1       77.81       74.64      2.27 o 
   7  10   1        0.36        1.30      1.36 o 
   8  10   1       21.32       27.09      2.33 o 
  -8  11   1       20.89       21.90      2.54 o 
  -7  11   1       98.19      102.67      3.31 o 
  -6  11   1       43.90       42.70      1.50 o 
  -5  11   1      470.70      456.19      4.70 o 
  -4  11   1      205.33      203.31      2.06 o 
  -3  11   1        1.60        1.78      0.71 o 
  -2  11   1      724.03      801.85      9.32 o 
  -1  11   1     1319.32     1390.07      9.88 o 
   0  11   1        2.34        5.64      0.70 o 
   1  11   1     3416.20     3749.65     33.49 o 
   2  11   1      397.14      444.12      3.74 o 
   3  11   1      694.85      688.90      9.40 o 
   4  11   1       63.67       55.86      2.09 o 
   5  11   1     1157.43     1131.34     10.93 o 
   6  11   1        0.01        0.12      1.34 o 
   7  11   1       44.81       46.77      2.27 o 
  -8  12   1       10.60        8.11      1.89 o 
  -7  12   1      202.12      211.95      5.45 o 
  -6  12   1       19.25       18.48      1.16 o 
  -5  12   1      160.88      149.45      1.80 o 
  -4  12   1      284.65      268.73      3.30 o 
  -3  12   1      417.55      427.16      3.39 o 
  -2  12   1        5.18        7.24      0.84 o 
  -1  12   1      580.72      582.05      4.40 o 
   0  12   1     3633.00     4095.24     54.33 o 
   1  12   1      227.06      228.56      2.28 o 
   2  12   1        8.91        6.75      0.60 o 
   3  12   1      895.25      875.47      8.64 o 
   4  12   1      171.75      160.83      2.64 o 
   5  12   1      431.72      442.02      5.25 o 
   6  12   1        2.02        3.81      1.40 o 
   7  12   1      191.62      200.01      4.36 o 
  -7  13   1        0.39        0.98      1.45 o 
  -6  13   1       91.18       89.39      2.45 o 
  -5  13   1       34.76       33.30      1.77 o 
  -4  13   1      220.86      208.19      2.87 o 
  -3  13   1       13.62        9.49      0.98 o 
  -2  13   1      479.68      470.92      4.57 o 
  -1  13   1      140.60      150.30      2.49 o 
   0  13   1        0.08       -0.67      0.67 o 
   1  13   1       54.53       60.92      1.27 o 
   2  13   1      180.00      167.16      3.88 o 
   3  13   1       90.26       84.83      2.71 o 
   4  13   1        9.52       11.68      1.17 o 
   5  13   1       46.03       42.24      1.99 o 
   6  13   1       56.71       57.50      2.12 o 
   7  13   1        3.15        2.43      1.73 o 
  -7  14   1      143.02      148.62      3.54 o 
  -6  14   1       64.88       58.39      2.24 o 
  -5  14   1      262.85      260.83      3.77 o 
  -4  14   1        6.48        5.56      1.19 o 
  -3  14   1      105.52      109.95      1.73 o 
  -2  14   1        0.11        0.05      0.59 o 
  -1  14   1      542.84      554.14      7.40 o 
   0  14   1       45.42       46.56      1.31 o 
   1  14   1      111.34      121.78      2.14 o 
   2  14   1       14.93       17.73      0.81 o 
   3  14   1      400.80      399.73      4.63 o 
   4  14   1        6.67        6.99      1.11 o 
   5  14   1      160.15      160.57      2.76 o 
   6  14   1       61.19       59.74      2.18 o 
   7  14   1       98.14       96.22      3.01 o 
  -7  15   1        9.54       12.03      1.81 o 
  -6  15   1      368.39      356.87      5.43 o 
  -5  15   1       15.73       13.36      1.59 o 
  -4  15   1       16.00       13.67      1.29 o 
  -3  15   1      140.72      136.48      1.98 o 
  -2  15   1       40.30       47.14      1.98 o 
  -1  15   1       95.83       86.74      1.50 o 
   0  15   1       48.92       46.82      1.29 o 
   1  15   1      270.48      263.45      2.84 o 
   2  15   1      455.84      421.08      3.74 o 
   3  15   1      112.80      109.98      2.41 o 
   4  15   1      206.93      199.31      3.72 o 
   5  15   1      219.63      206.93      3.71 o 
   6  15   1      154.81      143.74      3.24 o 
   7  15   1       29.21       30.93      2.37 o 
  -7  16   1        0.04        0.66      1.35 o 
  -6  16   1       74.69       76.61      2.65 o 
  -5  16   1      159.53      158.27      2.90 o 
  -4  16   1      545.28      500.44      5.54 o 
  -3  16   1       18.59       20.21      1.25 o 
  -2  16   1      241.42      245.95      2.79 o 
  -1  16   1      199.68      208.59      2.28 o 
   0  16   1      470.61      522.81      5.80 o 
   1  16   1      285.91      290.35      3.16 o 
   2  16   1        1.03        1.74      0.79 o 
   3  16   1       62.72       58.22      1.83 o 
   4  16   1     1173.29     1102.78     14.67 o 
   5  16   1        0.03        0.34      1.00 o 
   6  16   1       33.11       30.12      2.10 o 
  -6  17   1       10.81        7.42      2.13 o 
  -5  17   1       76.08       78.69      2.25 o 
  -4  17   1      147.47      154.58      2.70 o 
  -3  17   1      834.27      827.84      7.78 o 
  -2  17   1      814.61      887.75      7.77 o 
  -1  17   1     1711.10     1713.55     13.33 o 
   0  17   1      639.30      619.83      6.03 o 
   1  17   1      256.32      284.17      3.42 o 
   2  17   1      299.74      244.20      2.80 o 
   3  17   1      582.34      544.30      7.64 o 
   4  17   1       61.89       53.40      1.95 o 
   5  17   1       40.96       39.46      1.82 o 
   6  17   1        0.76        1.39      1.28 o 
  -6  18   1       11.49        8.40      2.38 o 
  -5  18   1      255.82      249.98      3.71 o 
  -4  18   1       94.95      103.10      2.52 o 
  -3  18   1      440.20      453.66      4.42 o 
  -2  18   1      419.85      413.69      4.12 o 
  -1  18   1      161.81      165.81      2.18 o 
   0  18   1     1988.47     2020.62     17.95 o 
   1  18   1      753.35      733.69      7.84 o 
   2  18   1      269.98      265.58      4.02 o 
   3  18   1       39.78       47.49      1.78 o 
   4  18   1       60.34       67.27      2.17 o 
   5  18   1      262.65      247.32      4.36 o 
   6  18   1        4.33        5.82      1.78 o 
  -6  19   1       47.34       51.42      2.30 o 
  -5  19   1       46.58       45.90      2.21 o 
  -4  19   1        0.01       -0.12      0.56 o 
  -3  19   1       13.65       13.88      1.05 o 
  -2  19   1      985.36      944.71      8.44 o 
  -1  19   1        1.07        2.01      0.75 o 
   0  19   1        2.09        2.50      0.91 o 
   1  19   1       90.68       83.98      1.69 o 
   2  19   1      129.83      125.39      2.54 o 
   3  19   1       32.46       30.24      2.13 o 
   4  19   1        5.52        4.82      1.30 o 
   5  19   1       96.56      100.54      2.76 o 
  -5  20   1       50.12       48.12      2.09 o 
  -4  20   1        5.60        4.44      0.98 o 
  -3  20   1      299.16      286.41      3.75 o 
  -2  20   1        7.46        8.91      1.15 o 
  -1  20   1       28.79       26.65      1.26 o 
   0  20   1       14.87       24.48      1.55 o 
   1  20   1       67.42       65.90      1.50 o 
   2  20   1       39.81       40.49      1.78 o 
   3  20   1      207.90      206.98      3.40 o 
   4  20   1        2.61        4.82      1.40 o 
   5  20   1       86.66       91.84      2.75 o 
  -5  21   1        3.82        2.20      1.45 o 
  -4  21   1        2.93        2.58      1.33 o 
  -3  21   1       73.49       71.21      1.91 o 
  -2  21   1      288.33      300.46      3.62 o 
  -1  21   1       29.59       25.93      2.06 o 
   0  21   1        5.51        6.12      0.93 o 
   1  21   1        6.94        7.96      0.99 o 
   2  21   1      103.56      110.23      2.22 o 
   3  21   1       30.50       24.96      1.93 o 
   4  21   1        0.80        2.32      1.18 o 
   5  21   1       11.81       12.06      1.73 o 
  -4  22   1      108.59      107.62      2.81 o 
  -3  22   1      131.11      138.23      4.99 o 
  -2  22   1        5.21        4.70      1.11 o 
  -1  22   1       71.43       76.73      1.83 o 
   0  22   1        0.85        0.10      0.72 o 
   1  22   1       21.05       26.00      1.48 o 
   2  22   1        1.00        1.30      0.68 o 
   3  22   1      137.83      142.93      2.99 o 
   4  22   1      138.15      147.99      2.93 o 
  -4  23   1        0.34       -1.32      1.37 o 
  -3  23   1      113.44      116.70      4.59 o 
  -2  23   1      131.53      149.70      2.73 o 
  -1  23   1      289.83      299.58      4.29 o 
   0  23   1        6.94        6.24      1.02 o 
   1  23   1       74.70       78.96      2.35 o 
   2  23   1        5.99        9.07      1.57 o 
   3  23   1       55.09       61.61      2.82 o 
  -3  24   1        0.05       -0.30      1.41 o 
  -2  24   1       58.77       59.38      2.87 o 
  -1  24   1       10.60       11.21      1.78 o 
   0  24   1      256.60      266.34      3.57 o 
   1  24   1       16.61       18.09      1.42 o 
   2  24   1        8.79       12.33      1.83 o 
   3  24   1        4.97        7.90      1.59 o 
  -2  25   1        7.79        4.62      1.30 o 
  -1  25   1      409.87      434.80      5.64 o 
   0  25   1        0.02        1.79      0.84 o 
   1  25   1      311.88      325.34      8.65 o 
   2  25   1        8.61        6.70      1.73 o 
  -8   0   2      240.42      255.00      9.07 o 
  -6   0   2        5.26        7.23      2.18 o 
  -4   0   2    12146.58    13121.08    249.82 o 
  -2   0   2    11903.65    12586.88    195.46 o 
   0   0   2    46598.47    33961.53   2235.46 o 
   2   0   2     8969.51    10091.33    207.17 o 
   4   0   2      221.81      228.43      3.74 o 
   6   0   2        0.83       -0.36      1.37 o 
   8   0   2      235.15      246.69     13.15 o 
  -9   1   2        1.42        0.60      1.72 o 
  -8   1   2      142.81      139.63      3.52 o 
  -7   1   2       15.78       15.86      1.74 o 
  -6   1   2      389.09      382.20      4.80 o 
  -5   1   2      983.87      986.82      9.17 o 
  -4   1   2     2783.73     3005.64     26.36 o 
  -3   1   2     1202.13     1392.83     10.73 o 
  -2   1   2    56540.30    46531.33    629.12 o 
  -1   1   2     2171.84     2316.36     13.16 o 
   0   1   2      655.44      654.00      7.03 o 
   1   1   2      377.14      325.09      2.74 o 
   2   1   2      808.47      843.88     10.53 o 
   3   1   2     1524.81     1574.31     14.27 o 
   4   1   2     1503.65     1671.02     16.16 o 
   5   1   2       36.98       33.58      1.78 o 
   6   1   2       43.28       48.74      2.35 o 
   7   1   2       69.14       69.08      2.69 o 
   8   1   2       22.18       24.40      3.18 o 
  -9   2   2        2.38        2.83      1.38 o 
  -8   2   2       19.93       19.52      2.25 o 
  -7   2   2      143.10      154.10      4.77 o 
  -6   2   2      189.64      204.27      4.41 o 
  -5   2   2       29.96       30.77      1.88 o 
  -4   2   2      147.19      163.96      2.19 o 
  -3   2   2      878.03      826.94      6.53 o 
  -2   2   2      135.59      141.74      1.57 o 
  -1   2   2      296.16      279.14      1.69 o 
   0   2   2     1203.78     1243.05     11.36 o 
   1   2   2      618.44      656.31      9.72 o 
   2   2   2       25.04       36.91      0.91 o 
   3   2   2      159.99      170.19      2.14 o 
   4   2   2      683.55      691.35      7.27 o 
   5   2   2      147.01      137.18      2.69 o 
   6   2   2       37.16       35.58      1.98 o 
   7   2   2        7.74        8.08      1.75 o 
   8   2   2       86.24       89.90      5.06 o 
  -9   3   2        3.70        4.46      1.75 o 
  -8   3   2       13.13       12.89      1.48 o 
  -7   3   2       27.66       30.61      2.00 o 
  -6   3   2     1307.06     1313.09     13.00 o 
  -5   3   2       17.03       17.33      1.34 o 
  -4   3   2      806.61      801.88      6.49 o 
  -3   3   2      355.54      405.26      3.05 o 
  -2   3   2     4165.79     4297.48     30.20 o 
  -1   3   2      137.74      123.51      1.06 o 
   0   3   2     1007.12     1061.16     13.96 o 
   1   3   2        0.59        0.61      0.24 o 
   2   3   2     4616.24     4723.44     49.54 o 
   3   3   2       46.05       59.59      1.67 o 
   4   3   2       34.25       48.35      1.60 o 
   5   3   2       31.07       36.93      1.79 o 
   6   3   2      307.21      316.56      5.11 o 
   7   3   2       11.10        9.05      2.01 o 
   8   3   2        1.41        0.53      1.59 o 
  -9   4   2        0.13        0.20      1.11 o 
  -8   4   2       53.80       53.21      2.31 o 
  -7   4   2      218.16      213.03      2.91 o 
  -6   4   2       10.35       10.60      1.28 o 
  -5   4   2      215.86      189.98      2.41 o 
  -4   4   2     1057.47     1114.36      8.29 o 
  -3   4   2      545.75      498.43      3.91 o 
  -2   4   2       48.21       43.63      0.70 o 
  -1   4   2      598.00      540.01      5.08 o 
   0   4   2     1757.42     2021.03     31.60 o 
   1   4   2     1549.18     1609.86     26.66 o 
   2   4   2      145.60      127.17      1.73 o 
   3   4   2       21.73       27.43      1.45 o 
   4   4   2      482.56      476.08      5.38 o 
   5   4   2       58.46       51.49      2.79 o 
   6   4   2       15.48       13.70      1.67 o 
   7   4   2        5.01        4.85      1.64 o 
   8   4   2        9.83       11.55      2.19 o 
  -9   5   2        1.12        0.87      1.16 o 
  -8   5   2       61.75       60.40      2.09 o 
  -7   5   2        0.90        1.81      1.01 o 
  -6   5   2      349.27      348.09      3.61 o 
  -5   5   2       47.13       49.89      1.74 o 
  -4   5   2      835.65      814.16      6.16 o 
  -3   5   2        0.04        1.07      0.48 o 
  -2   5   2       92.49       40.09      0.75 o 
  -1   5   2     1113.48     1016.32     17.40 o 
   0   5   2      947.16     1041.30     21.67 o 
   1   5   2       92.04       90.09      0.73 o 
   2   5   2       19.51       12.33      0.46 o 
   3   5   2       78.41       71.51      1.41 o 
   4   5   2      195.38      188.55      3.05 o 
   5   5   2       34.59       35.01      1.79 o 
   6   5   2      127.71      132.06      2.96 o 
   7   5   2       56.04       58.20      2.80 o 
   8   5   2       44.27       50.00      3.84 o 
  -8   6   2       54.67       57.91      4.38 o 
  -7   6   2      165.65      159.36      2.86 o 
  -6   6   2       71.45       73.72      1.79 o 
  -5   6   2       53.15       53.17      1.59 o 
  -4   6   2      403.82      401.37      4.35 o 
  -3   6   2       95.69       91.51      1.68 o 
  -2   6   2      480.36      466.88      3.22 o 
  -1   6   2     1603.04     1624.79     11.64 o 
   0   6   2     7509.69     7545.26     93.04 o 
   1   6   2      108.98      106.73      0.83 o 
   2   6   2       63.87       68.01      1.29 o 
   3   6   2        8.72       14.31      0.95 o 
   4   6   2      608.34      609.70      6.66 o 
   5   6   2       39.65       34.86      2.27 o 
   6   6   2        9.80        6.91      1.78 o 
   7   6   2        8.65        7.47      1.76 o 
   8   6   2      218.54      224.90      4.96 o 
  -8   7   2        0.24        0.88      1.17 o 
  -7   7   2       83.48       84.49      2.17 o 
  -6   7   2       54.84       56.12      1.70 o 
  -5   7   2      214.40      201.21      2.59 o 
  -4   7   2       72.73       65.00      1.33 o 
  -3   7   2      152.54      184.60      1.84 o 
  -2   7   2     2469.24     2808.72     22.63 o 
  -1   7   2        1.24        0.22      0.45 o 
   0   7   2      220.65      223.31      1.53 o 
   1   7   2     2805.33     2952.80     34.05 o 
   2   7   2       64.82       69.06      1.16 o 
   3   7   2      550.02      572.65      4.93 o 
   4   7   2       75.97       69.43      1.54 o 
   5   7   2      857.67      853.99      6.97 o 
   6   7   2       87.45       87.79      4.18 o 
   7   7   2        0.91        0.37      1.56 o 
   8   7   2       37.74       38.62      3.70 o 
  -8   8   2       12.03        9.82      1.28 o 
  -7   8   2      139.85      137.22      2.47 o 
  -6   8   2      279.33      280.69      3.54 o 
  -5   8   2       13.42       15.62      1.19 o 
  -4   8   2      119.30      115.15      1.77 o 
  -3   8   2        1.53        0.77      0.49 o 
  -2   8   2      398.10      388.66      2.65 o 
  -1   8   2     1553.09     1618.46     20.26 o 
   0   8   2     3871.86     4386.07     48.61 o 
   1   8   2      759.54      823.65      5.94 o 
   2   8   2        1.50        6.78      0.67 o 
   3   8   2     1201.66     1191.50     11.33 o 
   4   8   2      213.61      207.81      3.17 o 
   5   8   2       33.71       31.76      1.60 o 
   6   8   2      118.84      128.97      3.06 o 
   7   8   2       20.71       17.93      2.24 o 
   8   8   2      198.59      207.84      7.19 o 
  -8   9   2       34.97       33.72      1.58 o 
  -7   9   2       58.80       57.30      1.87 o 
  -6   9   2      246.08      251.30      3.67 o 
  -5   9   2      174.86      166.83      3.09 o 
  -4   9   2       91.64      102.82      1.89 o 
  -3   9   2       14.52       13.97      1.04 o 
  -2   9   2      761.53      787.74      5.59 o 
  -1   9   2     1181.24     1258.99     13.43 o 
   0   9   2      629.32      696.41      5.35 o 
   1   9   2       56.21       49.39      1.12 o 
   2   9   2     1881.62     2056.17     23.17 o 
   3   9   2       34.69       28.11      1.40 o 
   4   9   2        4.90        6.51      1.49 o 
   5   9   2       81.86       77.36      2.12 o 
   6   9   2      150.69      157.65      3.10 o 
   7   9   2        5.24        5.36      1.56 o 
   8   9   2      143.34      139.48      3.65 o 
  -8  10   2        3.06        3.16      1.92 o 
  -7  10   2       75.95       72.87      1.88 o 
  -6  10   2      352.71      356.23      4.25 o 
  -5  10   2     1053.52     1044.15     10.61 o 
  -4  10   2      120.23      150.95      2.20 o 
  -3  10   2      116.20      106.11      1.31 o 
  -2  10   2       46.49       42.87      1.25 o 
  -1  10   2      470.97      436.10      3.63 o 
   0  10   2      367.19      464.34      3.52 o 
   1  10   2      254.79      214.07      2.23 o 
   2  10   2     2310.02     2562.64     24.75 o 
   3  10   2      652.80      599.44     13.12 o 
   4  10   2      205.71      201.72      3.16 o 
   5  10   2      304.08      301.41      3.71 o 
   6  10   2     1016.92     1067.68     11.10 o 
   7  10   2      113.36      115.04      3.22 o 
  -8  11   2        2.29        2.95      2.17 o 
  -7  11   2        3.60        5.28      1.46 o 
  -6  11   2      207.06      203.49      2.71 o 
  -5  11   2       12.58       10.53      0.96 o 
  -4  11   2        0.87        0.49      0.59 o 
  -3  11   2      797.94      747.91      5.56 o 
  -2  11   2      880.70      786.39      6.44 o 
  -1  11   2      291.04      258.11      2.38 o 
   0  11   2      650.93      641.34      5.03 o 
   1  11   2        0.03        0.48      0.70 o 
   2  11   2       75.81       57.87      1.30 o 
   3  11   2      698.88      691.01     13.66 o 
   4  11   2       16.80       16.99      1.27 o 
   5  11   2       62.97       60.23      2.37 o 
   6  11   2      341.04      347.35      4.59 o 
   7  11   2       16.74       16.70      1.98 o 
  -8  12   2       65.97       72.97      3.38 o 
  -7  12   2       36.29       37.45      1.78 o 
  -6  12   2        0.19        0.62      0.67 o 
  -5  12   2      120.26      114.93      1.93 o 
  -4  12   2       11.33       12.62      0.89 o 
  -3  12   2      277.90      286.75      2.68 o 
  -2  12   2        9.20        9.81      1.04 o 
  -1  12   2     1951.05     2081.84     17.36 o 
   0  12   2       85.69       79.54      1.21 o 
   1  12   2        7.91        6.86      1.26 o 
   2  12   2      103.59      108.97      1.74 o 
   3  12   2        0.87        1.28      1.03 o 
   4  12   2      747.88      725.53      6.70 o 
   5  12   2      314.82      319.51      3.96 o 
   6  12   2       27.91       29.72      2.04 o 
   7  12   2       52.85       46.90      2.51 o 
  -8  13   2       10.28       11.84      2.00 o 
  -7  13   2      105.63      114.59      3.13 o 
  -6  13   2      242.04      227.44      2.92 o 
  -5  13   2      158.23      154.55      2.17 o 
  -4  13   2        4.19        1.74      0.85 o 
  -3  13   2      572.61      574.16      4.74 o 
  -2  13   2      696.24      642.14      5.90 o 
  -1  13   2     1075.34     1020.92      8.56 o 
   0  13   2      320.29      278.64      2.74 o 
   1  13   2     1021.61     1078.00      8.85 o 
   2  13   2       81.91       84.97      2.48 o 
   3  13   2      363.90      349.05      4.40 o 
   4  13   2        2.29        1.44      0.92 o 
   5  13   2      240.21      230.57      3.44 o 
   6  13   2        0.08        1.79      1.32 o 
   7  13   2       16.00       18.33      2.01 o 
  -7  14   2       10.33       13.05      1.79 o 
  -6  14   2        4.55        2.97      1.46 o 
  -5  14   2        6.34        7.07      1.34 o 
  -4  14   2     1290.38     1268.89      9.92 o 
  -3  14   2      587.75      570.23      5.20 o 
  -2  14   2       35.86       35.73      1.31 o 
  -1  14   2       54.80       56.06      1.61 o 
   0  14   2     2403.41     2365.51     20.33 o 
   1  14   2       30.37       19.47      0.95 o 
   2  14   2        1.87        1.52      0.36 o 
   3  14   2       92.74       95.26      2.00 o 
   4  14   2      557.23      554.33      5.47 o 
   5  14   2       61.33       58.91      2.13 o 
   6  14   2       13.59       15.15      1.59 o 
   7  14   2        4.92        6.08      1.60 o 
  -7  15   2        0.04       -0.56      1.72 o 
  -6  15   2        7.99        5.61      2.13 o 
  -5  15   2        2.21        2.46      1.22 o 
  -4  15   2      180.94      186.88      2.21 o 
  -3  15   2      106.82      105.66      1.65 o 
  -2  15   2     3569.59     3557.38     37.15 o 
  -1  15   2        6.99        9.24      1.35 o 
   0  15   2       40.51       38.60      1.33 o 
   1  15   2      196.37      198.02      2.80 o 
   2  15   2       37.87       50.50      0.82 o 
   3  15   2       62.23       66.02      1.73 o 
   4  15   2       74.12       72.48      2.06 o 
   5  15   2      255.00      244.20      3.73 o 
   6  15   2       83.15       86.34      2.72 o 
  -7  16   2       71.14       76.43      2.98 o 
  -6  16   2        9.35        8.12      2.33 o 
  -5  16   2      296.06      283.83      4.13 o 
  -4  16   2        2.65        2.49      1.17 o 
  -3  16   2       95.65       92.61      1.62 o 
  -2  16   2      118.65      120.72      2.91 o 
  -1  16   2       36.09       42.21      1.80 o 
   0  16   2      129.14      122.42      2.05 o 
   1  16   2      480.53      444.07      4.45 o 
   2  16   2       72.64       65.31      1.13 o 
   3  16   2      435.26      417.74      5.57 o 
   4  16   2      288.02      283.43      4.29 o 
   5  16   2       28.34       34.88      1.82 o 
   6  16   2      163.97      171.23      4.36 o 
  -6  17   2      162.00      161.35      3.23 o 
  -5  17   2      146.09      146.65      2.84 o 
  -4  17   2        3.43        2.62      1.08 o 
  -3  17   2      473.51      464.24      4.39 o 
  -2  17   2     1474.91     1429.52     13.64 o 
  -1  17   2      676.34      648.49      6.25 o 
   0  17   2      129.21      133.14      1.91 o 
   1  17   2       40.19       40.31      1.72 o 
   2  17   2      487.94      482.00      6.67 o 
   3  17   2       20.80       24.81      1.62 o 
   4  17   2       17.55       21.65      1.51 o 
   5  17   2      136.06      133.72      2.64 o 
   6  17   2      207.54      208.49      3.87 o 
  -6  18   2       32.89       32.58      2.22 o 
  -5  18   2       44.48       47.36      1.97 o 
  -4  18   2      395.40      376.99      3.64 o 
  -3  18   2        8.00        6.56      0.92 o 
  -2  18   2       35.45       35.99      1.39 o 
  -1  18   2      441.18      449.80      5.80 o 
   0  18   2      417.78      402.51      3.60 o 
   1  18   2      433.20      401.36      4.17 o 
   2  18   2        2.72        3.09      0.62 o 
   3  18   2      207.53      197.36      3.19 o 
   4  18   2       68.49       73.55      2.49 o 
   5  18   2       83.61       84.67      3.48 o 
   6  18   2      118.59      116.44      3.19 o 
  -6  19   2      151.93      153.70      3.90 o 
  -5  19   2        7.44        4.71      1.51 o 
  -4  19   2      345.40      340.31      3.42 o 
  -3  19   2        0.71        1.08      0.91 o 
  -2  19   2       83.87       79.31      1.91 o 
  -1  19   2        3.85        3.96      0.93 o 
   0  19   2        3.17        1.63      0.73 o 
   1  19   2       78.64       73.54      2.12 o 
   2  19   2      167.31      141.45      2.98 o 
   3  19   2       48.82       58.13      2.11 o 
   4  19   2      287.83      273.07      4.07 o 
   5  19   2      121.06      110.02      2.57 o 
  -5  20   2      215.12      213.33      3.84 o 
  -4  20   2      214.47      209.58      2.55 o 
  -3  20   2        0.25       -0.37      0.66 o 
  -2  20   2        6.32        4.32      0.96 o 
  -1  20   2        4.13        6.50      1.02 o 
   0  20   2      264.21      246.19      2.82 o 
   1  20   2       17.59       15.73      1.19 o 
   2  20   2       43.02       50.08      2.01 o 
   3  20   2        0.00        1.28      1.26 o 
   4  20   2      327.10      305.41      4.42 o 
   5  20   2       26.94       28.17      4.69 o 
  -5  21   2       10.96       11.83      1.78 o 
  -4  21   2        0.04        1.15      0.75 o 
  -3  21   2      114.03      112.52      1.84 o 
  -2  21   2      106.34       95.14      2.13 o 
  -1  21   2      162.06      161.98      2.91 o 
   0  21   2      124.39      113.07      2.05 o 
   1  21   2        5.78        7.70      0.90 o 
   2  21   2       30.95       22.08      1.64 o 
   3  21   2       21.94       24.48      1.66 o 
   4  21   2        0.08       -1.20      1.57 o 
  -4  22   2       51.18       62.51      2.10 o 
  -3  22   2        6.89        4.48      1.22 o 
  -2  22   2        1.69        2.74      1.24 o 
  -1  22   2       27.76       26.75      1.48 o 
   0  22   2      117.02      135.27      2.22 o 
   1  22   2       95.53       98.70      2.03 o 
   2  22   2       55.30       57.03      3.17 o 
   3  22   2      131.67      129.28      2.73 o 
   4  22   2      158.63      159.32      5.82 o 
  -4  23   2        6.21        7.80      1.95 o 
  -3  23   2       25.88       29.54      1.35 o 
  -2  23   2      245.58      258.22      4.51 o 
  -1  23   2       40.60       43.00      1.88 o 
   0  23   2        2.48        1.22      0.84 o 
   1  23   2        2.21        2.47      0.70 o 
   2  23   2      291.18      299.88      9.80 o 
   3  23   2        3.05        0.55      1.08 o 
  -3  24   2       56.27       49.50      1.67 o 
  -2  24   2        2.97        3.51      1.16 o 
  -1  24   2       29.16       25.65      1.99 o 
   0  24   2       51.76       62.33      1.83 o 
   1  24   2        0.04        0.29      1.04 o 
   2  24   2      157.80      169.86      4.62 o 
  -2  25   2      179.25      182.05      4.23 o 
  -1  25   2        3.49        2.57      1.15 o 
   0  25   2       73.53       71.04      1.96 o 
   1  25   2        1.22        3.43      1.45 o 
  -9   0   3       10.12        6.07      3.68 o 
  -7   0   3        4.22        4.75      2.39 o 
  -5   0   3        0.85        2.10      1.44 o 
  -3   0   3     3232.48     3387.47     40.78 o 
  -1   0   3     3201.94     3380.63     27.49 o 
   1   0   3     2767.47     2880.51     32.39 o 
   3   0   3        1.85        0.32      1.22 o 
   5   0   3      127.19      151.54      7.52 o 
   7   0   3       27.06       25.81      3.65 o 
  -9   1   3        7.15        9.72      1.62 o 
  -8   1   3       49.54       47.52      3.59 o 
  -7   1   3       24.17       24.59      2.06 o 
  -6   1   3      564.18      548.83      6.05 o 
  -5   1   3        0.61        1.72      1.34 o 
  -4   1   3      382.85      343.48      3.43 o 
  -3   1   3        2.24        2.18      0.59 o 
  -2   1   3      318.19      374.63      2.53 o 
  -1   1   3        1.37        0.33      0.27 o 
   0   1   3     1189.55     1244.18     11.00 o 
   1   1   3        8.51       11.77      0.44 o 
   2   1   3     3293.65     3549.19     34.60 o 
   3   1   3     3223.58     3482.23     42.75 o 
   4   1   3      105.42       98.94      2.56 o 
   5   1   3       57.94       68.08      3.15 o 
   6   1   3       14.08       15.06      2.04 o 
   7   1   3        5.65        7.24      2.16 o 
   8   1   3       10.95        7.50      2.62 o 
  -9   2   3        6.28        6.72      1.88 o 
  -8   2   3      107.61      108.34      2.47 o 
  -7   2   3      208.89      213.18      4.78 o 
  -6   2   3      618.73      612.52      5.69 o 
  -5   2   3      797.67      790.48      6.84 o 
  -4   2   3      518.36      552.17      4.34 o 
  -3   2   3      571.15      551.54      3.92 o 
  -2   2   3        3.14        1.22      0.47 o 
  -1   2   3      391.12      396.63      2.24 o 
   0   2   3     6828.03     7132.22     50.44 o 
   1   2   3      238.22      180.05      1.35 o 
   2   2   3       89.34       88.97      1.17 o 
   3   2   3        0.40        1.13      0.69 o 
   4   2   3      977.43     1018.93      9.91 o 
   5   2   3       10.67        9.22      1.35 o 
   6   2   3      104.23       98.17      3.83 o 
   7   2   3      144.98      144.68      6.57 o 
   8   2   3       25.24       28.18      4.17 o 
  -9   3   3       28.50       30.10      2.00 o 
  -8   3   3        6.82        4.78      1.44 o 
  -7   3   3      345.22      343.38      5.40 o 
  -6   3   3       23.71       28.27      1.47 o 
  -5   3   3      386.98      396.78      3.93 o 
  -4   3   3     1902.74     2016.55     15.77 o 
  -3   3   3       71.93       94.61      1.29 o 
  -2   3   3       29.89       31.98      0.70 o 
  -1   3   3     2412.53     2324.36     17.65 o 
   0   3   3       14.50       21.14      0.33 o 
   1   3   3        5.91        8.34      0.37 o 
   2   3   3      930.76     1120.82     14.24 o 
   3   3   3     1520.55     1582.90     24.62 o 
   4   3   3       76.61       91.20      1.95 o 
   5   3   3      294.41      282.58      5.61 o 
   6   3   3       35.96       36.86      1.95 o 
   7   3   3       95.15      100.96      3.83 o 
   8   3   3       11.91       15.90      2.93 o 
  -9   4   3        3.09        1.66      1.27 o 
  -8   4   3       69.60       72.45      2.18 o 
  -7   4   3        6.67        6.05      1.22 o 
  -6   4   3        2.16        0.76      0.97 o 
  -5   4   3      517.97      543.28      5.12 o 
  -4   4   3      253.78      270.57      2.65 o 
  -3   4   3      220.14      211.17      2.16 o 
  -2   4   3      124.45      133.00      1.36 o 
  -1   4   3      386.13      362.07      3.13 o 
   0   4   3       23.14       13.03      0.62 o 
   1   4   3     1914.30     1988.52     16.00 o 
   2   4   3      339.09      416.57      3.10 o 
   3   4   3       35.39       37.42      0.86 o 
   4   4   3      219.11      212.87      2.92 o 
   5   4   3       28.83       27.87      1.87 o 
   6   4   3       24.64       21.55      2.82 o 
   7   4   3        9.77       12.60      2.08 o 
   8   4   3      160.62      176.82      5.41 o 
  -9   5   3       19.20       23.75      2.03 o 
  -8   5   3       27.12       26.94      1.61 o 
  -7   5   3       10.86        9.08      1.21 o 
  -6   5   3      570.95      557.44      5.82 o 
  -5   5   3      298.10      296.41      3.15 o 
  -4   5   3      261.43      237.35      2.40 o 
  -3   5   3      205.13      233.39      1.96 o 
  -2   5   3     1050.00     1197.06      9.74 o 
  -1   5   3     1668.31     1924.58     17.80 o 
   0   5   3      859.88      899.75      6.51 o 
   1   5   3      610.28      574.26      3.42 o 
   2   5   3     1875.44     1920.70     33.20 o 
   3   5   3     1564.69     1555.18     22.24 o 
   4   5   3        0.03        1.26      0.60 o 
   5   5   3      660.51      651.28     11.13 o 
   6   5   3       58.87       64.93      2.39 o 
   7   5   3        6.93        7.71      1.79 o 
   8   5   3        6.20        6.56      2.61 o 
  -9   6   3       14.66       11.99      1.78 o 
  -8   6   3       17.67       17.08      1.77 o 
  -7   6   3      102.67      103.21      2.46 o 
  -6   6   3       92.94       86.23      1.80 o 
  -5   6   3      133.29      120.39      1.99 o 
  -4   6   3      140.42      157.38      1.82 o 
  -3   6   3      320.02      291.48      2.11 o 
  -2   6   3      740.74      715.86      6.58 o 
  -1   6   3     3348.42     3567.20     44.03 o 
   0   6   3     5197.54     6159.21     50.97 o 
   1   6   3       76.36      113.67      1.25 o 
   2   6   3      928.08      976.80     13.25 o 
   3   6   3      712.98      707.09     12.43 o 
   4   6   3       59.23       53.03      1.46 o 
   5   6   3      127.13      127.63      1.75 o 
   6   6   3      835.19      829.21      9.32 o 
   7   6   3      402.73      404.56      6.52 o 
   8   6   3       15.83       18.29      2.36 o 
  -8   7   3       65.14       61.45      5.93 o 
  -7   7   3        1.29        2.31      1.50 o 
  -6   7   3       59.52       59.93      2.16 o 
  -5   7   3       63.95       67.09      1.87 o 
  -4   7   3       37.82       37.72      1.20 o 
  -3   7   3      443.89      442.14      3.55 o 
  -2   7   3      353.00      447.67      3.56 o 
  -1   7   3      162.96      181.26      1.28 o 
   0   7   3       72.78       75.51      1.11 o 
   1   7   3       43.65       41.85      0.70 o 
   2   7   3      146.30       83.17      1.18 o 
   3   7   3        9.42        9.93      1.04 o 
   4   7   3     1750.17     1699.83     14.75 o 
   5   7   3      294.41      295.73      2.83 o 
   6   7   3       46.41       43.57      2.23 o 
   7   7   3        5.62        4.26      2.15 o 
  -8   8   3       63.84       68.81      2.15 o 
  -7   8   3      226.66      224.41      4.16 o 
  -6   8   3      296.32      295.63      4.42 o 
  -5   8   3      464.67      424.37      4.88 o 
  -4   8   3        1.01        0.00      0.69 o 
  -3   8   3      749.94      758.91      5.58 o 
  -2   8   3      356.19      371.61      2.50 o 
  -1   8   3     1829.61     1853.27     27.26 o 
   0   8   3     1274.46     1587.70     33.44 o 
   1   8   3      250.39      249.08      2.17 o 
   2   8   3       75.66       45.39      2.44 o 
   3   8   3      359.71      337.31      3.53 o 
   4   8   3     1065.20     1048.18      9.29 o 
   5   8   3       61.16       62.63      3.16 o 
   6   8   3     1088.29     1087.05     10.69 o 
   7   8   3      136.05      140.90      3.43 o 
  -8   9   3       58.57       56.74      2.70 o 
  -7   9   3       52.63       52.62      1.83 o 
  -6   9   3      240.34      233.30      3.10 o 
  -5   9   3      156.85      159.48      2.39 o 
  -4   9   3       83.99       89.74      1.87 o 
  -3   9   3      760.85      688.76      5.06 o 
  -2   9   3       63.59       63.92      0.95 o 
  -1   9   3      349.86      357.50      2.89 o 
   0   9   3      422.60      448.51      2.91 o 
   1   9   3     1408.15     1469.65     11.32 o 
   2   9   3      413.72      430.55      6.04 o 
   3   9   3      115.98      116.11      2.29 o 
   4   9   3      551.72      517.83      5.31 o 
   5   9   3      847.27      825.84      8.20 o 
   6   9   3        0.36       -0.45      1.30 o 
   7   9   3       39.63       43.30      2.46 o 
  -8  10   3       37.23       33.85      1.71 o 
  -7  10   3        1.97        1.51      1.17 o 
  -6  10   3       32.76       33.51      1.50 o 
  -5  10   3        1.07        4.07      2.10 o 
  -4  10   3       14.13       15.54      1.58 o 
  -3  10   3      392.23      381.13      2.81 o 
  -2  10   3       15.58       20.27      0.68 o 
  -1  10   3      310.20      351.10      3.11 o 
   0  10   3      752.19      707.00      4.85 o 
   1  10   3      407.34      414.55      2.77 o 
   2  10   3        0.06        0.65      0.66 o 
   3  10   3       43.04       50.54      1.41 o 
   4  10   3      547.88      527.63      5.15 o 
   5  10   3       37.99       33.81      1.84 o 
   6  10   3       12.96       10.12      1.44 o 
   7  10   3      106.33      109.38      2.88 o 
  -8  11   3        5.41        5.33      1.20 o 
  -7  11   3      137.20      133.04      2.49 o 
  -6  11   3        9.86        9.90      1.13 o 
  -5  11   3      188.60      198.27      2.92 o 
  -4  11   3      379.87      382.02      3.81 o 
  -3  11   3      845.00      856.08      5.90 o 
  -2  11   3      161.71      173.25      1.70 o 
  -1  11   3      377.63      375.58      3.23 o 
   0  11   3      141.97      134.91      1.31 o 
   1  11   3      964.49      993.37      7.72 o 
   2  11   3      196.08      192.77      2.45 o 
   3  11   3     2382.29     2309.04     23.45 o 
   4  11   3      375.15      357.08      4.01 o 
   5  11   3      401.64      380.34      4.36 o 
   6  11   3       55.60       58.50      2.05 o 
   7  11   3       67.66       73.76      2.68 o 
  -8  12   3       22.19       19.95      2.55 o 
  -7  12   3      134.58      127.04      4.68 o 
  -6  12   3       19.28       21.42      1.31 o 
  -5  12   3      180.27      169.64      4.41 o 
  -4  12   3      374.44      367.62      3.48 o 
  -3  12   3      132.25      133.55      2.11 o 
  -2  12   3      220.28      230.81      2.13 o 
  -1  12   3     2326.58     2380.14     20.32 o 
   0  12   3     1188.05     1246.31      8.86 o 
   1  12   3      364.38      364.90      3.44 o 
   2  12   3      271.08      256.40      2.76 o 
   3  12   3      763.68      745.95      9.83 o 
   4  12   3      127.33      122.70      2.07 o 
   5  12   3      343.01      342.20      4.64 o 
   6  12   3       17.01       14.83      1.51 o 
   7  12   3       49.90       48.11      2.72 o 
  -7  13   3       13.36       10.61      2.34 o 
  -6  13   3      237.83      228.95      2.80 o 
  -5  13   3       11.66       12.30      1.17 o 
  -4  13   3       57.38       49.83      1.31 o 
  -3  13   3      295.30      293.09      2.87 o 
  -2  13   3     1745.67     1760.52     13.27 o 
  -1  13   3      216.97      224.71      3.43 o 
   0  13   3       33.55       29.66      0.82 o 
   1  13   3      115.19      116.30      1.55 o 
   2  13   3      191.56      182.60      3.71 o 
   3  13   3       77.94       70.87      1.64 o 
   4  13   3        0.37        0.10      0.72 o 
   5  13   3        3.74        4.41      1.13 o 
   6  13   3      113.82      115.40      2.85 o 
   7  13   3       33.40       40.00      2.46 o 
  -7  14   3       71.08       74.87      2.17 o 
  -6  14   3        0.85        1.03      0.87 o 
  -5  14   3      149.96      143.17      2.57 o 
  -4  14   3       53.31       54.60      1.50 o 
  -3  14   3      627.03      623.74      5.43 o 
  -2  14   3       11.49       13.10      1.05 o 
  -1  14   3     1396.47     1405.11     12.10 o 
   0  14   3       65.63       72.17      1.17 o 
   1  14   3      726.27      709.79      6.03 o 
   2  14   3       31.39       31.49      1.70 o 
   3  14   3      650.66      622.37      6.29 o 
   4  14   3        0.07       -0.39      1.24 o 
   5  14   3      140.91      148.48      2.86 o 
   6  14   3        1.35        0.59      1.15 o 
  -7  15   3        4.15        2.63      1.50 o 
  -6  15   3      204.19      200.34      3.42 o 
  -5  15   3        1.03        1.40      1.06 o 
  -4  15   3      120.42      120.30      1.81 o 
  -3  15   3      722.42      712.29      5.93 o 
  -2  15   3      125.24      116.91      2.14 o 
  -1  15   3      260.89      251.72      2.96 o 
   0  15   3      185.92      189.83      2.40 o 
   1  15   3      276.07      276.12      4.66 o 
   2  15   3     1344.50     1277.96     15.55 o 
   3  15   3      190.65      174.90      2.82 o 
   4  15   3       56.79       57.43      2.04 o 
   5  15   3      190.03      173.56      2.96 o 
   6  15   3       58.52       55.68      2.07 o 
  -7  16   3       92.88       93.58      2.88 o 
  -6  16   3       50.65       48.90      2.13 o 
  -5  16   3       86.86       82.14      2.34 o 
  -4  16   3       88.17      100.90      2.10 o 
  -3  16   3      691.43      694.17      5.69 o 
  -2  16   3        5.41        5.91      1.33 o 
  -1  16   3       11.64       16.06      1.47 o 
   0  16   3     1251.52     1162.29      8.97 o 
   1  16   3       24.50       26.72      1.03 o 
   2  16   3      170.21      163.39      2.47 o 
   3  16   3        4.09        2.68      0.91 o 
   4  16   3      327.74      303.22      5.49 o 
   5  16   3        4.96        1.47      1.19 o 
   6  16   3        0.34        0.69      1.36 o 
  -6  17   3        4.16        3.12      1.39 o 
  -5  17   3      398.00      407.81      4.90 o 
  -4  17   3      577.70      594.06      5.46 o 
  -3  17   3      120.80      118.94      1.80 o 
  -2  17   3      953.94     1003.54      9.25 o 
  -1  17   3     1682.58     1709.08     15.73 o 
   0  17   3      715.86      705.51      5.71 o 
   1  17   3        0.06        1.47      0.66 o 
   2  17   3      226.80      191.61      2.85 o 
   3  17   3      196.83      188.34      3.37 o 
   4  17   3        6.86        5.07      1.31 o 
   5  17   3      127.34      129.47      2.67 o 
  -6  18   3       58.91       61.22      2.35 o 
  -5  18   3       20.71       21.34      2.12 o 
  -4  18   3      779.92      788.74      6.95 o 
  -3  18   3      427.86      426.93      4.96 o 
  -2  18   3       39.58       39.48      1.54 o 
  -1  18   3       16.99       13.17      1.26 o 
   0  18   3       32.24       37.60      1.14 o 
   1  18   3      316.74      284.36      4.65 o 
   2  18   3        6.55        3.43      0.86 o 
   3  18   3        0.01       -0.46      0.88 o 
   4  18   3      272.64      266.88      3.93 o 
   5  18   3       97.29      102.32      2.66 o 
  -6  19   3       30.87       29.83      5.68 o 
  -5  19   3        4.78        4.79      1.54 o 
  -4  19   3       13.26        9.55      1.99 o 
  -3  19   3        1.26        1.48      0.77 o 
  -2  19   3      473.96      449.52      5.12 o 
  -1  19   3        4.62        6.22      1.08 o 
   0  19   3        4.81        5.57      1.03 o 
   1  19   3      157.23      153.80      2.47 o 
   2  19   3        2.64        4.28      0.91 o 
   3  19   3       10.87       17.54      1.36 o 
   4  19   3       41.21       43.38      2.05 o 
   5  19   3      104.08      118.39      2.56 o 
  -5  20   3        9.07        5.46      1.51 o 
  -4  20   3        4.26        3.66      1.03 o 
  -3  20   3      115.99      116.90      2.07 o 
  -2  20   3        0.57        0.80      1.29 o 
  -1  20   3       43.16       44.03      1.49 o 
   0  20   3       54.34       62.93      1.38 o 
   1  20   3       26.28       23.51      1.25 o 
   2  20   3        2.71        2.71      1.03 o 
   3  20   3       90.63       92.52      4.10 o 
   4  20   3       26.09       29.93      2.70 o 
  -5  21   3       19.76       14.83      1.94 o 
  -4  21   3        1.36        0.27      0.85 o 
  -3  21   3        0.86        0.64      0.81 o 
  -2  21   3      244.17      245.90      3.17 o 
  -1  21   3        8.19        5.85      1.25 o 
   0  21   3        0.58       -0.53      0.70 o 
   1  21   3       28.10       26.34      1.12 o 
   2  21   3       84.88       91.46      3.69 o 
   3  21   3        0.36       -0.64      1.07 o 
   4  21   3       42.66       47.88      3.40 o 
  -4  22   3        7.96        4.42      1.22 o 
  -3  22   3      129.75      142.09      2.36 o 
  -2  22   3       10.60       11.13      1.50 o 
  -1  22   3      143.66      143.27      2.84 o 
   0  22   3        1.44        1.02      0.74 o 
   1  22   3       29.22       39.47      2.08 o 
   2  22   3       37.21       41.68      2.29 o 
   3  22   3       81.74       78.19      2.40 o 
  -4  23   3       16.12       13.98      2.28 o 
  -3  23   3       36.22       35.08      1.43 o 
  -2  23   3      314.74      339.69      7.48 o 
  -1  23   3      206.16      215.90      5.64 o 
   0  23   3        3.92        1.82      1.18 o 
   1  23   3       12.86       12.74      1.27 o 
   2  23   3        0.07       -0.18      0.89 o 
   3  23   3        0.14        1.35      1.24 o 
  -3  24   3        4.73        4.48      1.20 o 
  -2  24   3        0.97       -0.12      0.99 o 
  -1  24   3       80.68       88.89      2.71 o 
   0  24   3       64.60       71.26      2.40 o 
   1  24   3       19.39       23.28      1.47 o 
   2  24   3       14.28       14.95      1.49 o 
  -1  25   3      198.49      196.55      3.52 o 
   0  25   3        6.75        5.15      1.36 o 
  -8   0   4      154.22      154.52      3.98 o 
  -6   0   4     1321.08     1320.52     17.98 o 
  -4   0   4    12587.54    13996.20    188.33 o 
  -2   0   4       26.85       33.16      1.16 o 
   0   0   4     4942.98     5804.53     60.75 o 
   2   0   4     2320.06     2886.11     27.29 o 
   4   0   4      413.77      420.03      8.11 o 
   6   0   4       14.29       16.92      2.89 o 
  -9   1   4       34.07       34.73      2.03 o 
  -8   1   4       16.82       16.26      1.58 o 
  -7   1   4        4.19        3.70      1.16 o 
  -6   1   4     1177.50     1159.74     10.02 o 
  -5   1   4       37.95       42.66      1.51 o 
  -4   1   4     2051.93     2162.78     16.75 o 
  -3   1   4      322.03      386.83      2.80 o 
  -2   1   4     1306.67     1437.35      9.05 o 
  -1   1   4      185.17      213.57      1.28 o 
   0   1   4      175.90      193.03      1.18 o 
   1   1   4       36.01       30.29      0.51 o 
   2   1   4       59.08       84.43      1.05 o 
   3   1   4      579.91      532.04      4.89 o 
   4   1   4        0.06        0.60      1.08 o 
   5   1   4        0.82       -0.10      1.10 o 
   6   1   4       11.95       12.05      1.96 o 
   7   1   4       18.54       27.89      2.64 o 
  -9   2   4       41.13       43.57      2.49 o 
  -8   2   4        0.22        2.03      1.20 o 
  -7   2   4      119.62      115.05      2.46 o 
  -6   2   4      242.47      239.81      3.18 o 
  -5   2   4        2.37        2.25      0.86 o 
  -4   2   4      418.62      439.71      4.26 o 
  -3   2   4      635.60      594.59      4.34 o 
  -2   2   4       64.66       66.39      0.95 o 
  -1   2   4      337.03      305.42      1.67 o 
   0   2   4     1624.51     1626.81     14.31 o 
   1   2   4      131.38       98.83      0.92 o 
   2   2   4      119.11      108.36      1.17 o 
   3   2   4       10.36        7.78      0.80 o 
   4   2   4       96.31       95.50      1.67 o 
   5   2   4       39.55       44.32      3.78 o 
   6   2   4       43.97       45.35      3.08 o 
   7   2   4        0.78       -0.19      1.81 o 
  -9   3   4        0.41        0.17      1.11 o 
  -8   3   4       45.21       53.77      2.01 o 
  -7   3   4       27.95       27.19      1.53 o 
  -6   3   4      393.46      404.94      4.18 o 
  -5   3   4        2.05        0.98      0.79 o 
  -4   3   4      272.04      291.01      2.72 o 
  -3   3   4      106.88      116.38      1.53 o 
  -2   3   4     1774.20     1819.81     13.36 o 
  -1   3   4      467.73      517.89      2.78 o 
   0   3   4     1167.05     1239.20     18.27 o 
   1   3   4      129.01      111.96      0.94 o 
   2   3   4     2110.09     2078.09     22.67 o 
   3   3   4      328.21      295.75      2.76 o 
   4   3   4        1.35       -0.21      0.51 o 
   5   3   4        0.97        0.42      0.72 o 
   6   3   4       77.86       81.17      2.85 o 
   7   3   4        0.01        0.39      0.76 o 
  -9   4   4        3.56        3.93      1.50 o 
  -8   4   4       49.16       54.41      2.10 o 
  -7   4   4        3.58        5.03      1.27 o 
  -6   4   4       71.06       72.04      1.78 o 
  -5   4   4       24.12       21.39      1.83 o 
  -4   4   4      577.65      616.70      4.82 o 
  -3   4   4     1486.03     1442.39     10.56 o 
  -2   4   4       30.84       27.45      0.85 o 
  -1   4   4      204.84      192.83      1.15 o 
   0   4   4     1885.32     1931.67     14.38 o 
   1   4   4      384.65      422.15      2.57 o 
   2   4   4        0.84        0.54      0.36 o 
   3   4   4      241.64      226.16      2.87 o 
   4   4   4       87.30       90.95      1.29 o 
   5   4   4       81.20       75.48      1.46 o 
   6   4   4        0.09        0.21      0.90 o 
   7   4   4       46.51       51.21      3.56 o 
  -9   5   4        2.20        3.54      1.39 o 
  -8   5   4       59.59       58.57      2.28 o 
  -7   5   4        0.09        0.61      1.05 o 
  -6   5   4       20.46       21.09      1.54 o 
  -5   5   4       88.91       85.61      1.88 o 
  -4   5   4      661.75      654.70      5.48 o 
  -3   5   4       42.45       41.70      0.89 o 
  -2   5   4      764.89      683.78      4.18 o 
  -1   5   4     1222.87     1199.11      8.23 o 
   0   5   4     1252.07     1376.33     14.51 o 
   1   5   4       83.59       98.11      0.95 o 
   2   5   4      127.43      125.25      1.43 o 
   3   5   4       10.57        8.80      0.51 o 
   4   5   4       15.52       22.48      0.96 o 
   5   5   4        0.43        0.80      0.46 o 
   6   5   4       21.04       22.64      1.48 o 
   7   5   4       56.06       62.00      3.27 o 
  -8   6   4       38.45       43.49      1.84 o 
  -7   6   4        1.79        2.08      1.02 o 
  -6   6   4       18.97       21.84      1.62 o 
  -5   6   4      145.04      129.40      1.96 o 
  -4   6   4     1295.23     1297.99      9.74 o 
  -3   6   4        0.39        1.29      0.58 o 
  -2   6   4        1.27        2.47      0.46 o 
  -1   6   4      431.43      414.00      3.09 o 
   0   6   4      123.30      121.92      1.59 o 
   1   6   4      242.43      238.32      2.03 o 
   2   6   4      198.67      198.35      3.07 o 
   3   6   4      318.26      291.45      2.28 o 
   4   6   4      772.43      774.68      5.81 o 
   5   6   4      200.81      194.48      2.47 o 
   6   6   4        4.04        1.92      0.58 o 
   7   6   4       17.24       15.44      2.06 o 
  -8   7   4        8.03        8.97      1.72 o 
  -7   7   4      147.62      143.22      2.75 o 
  -6   7   4       22.60       24.23      1.24 o 
  -5   7   4       41.87       44.30      1.34 o 
  -4   7   4        0.00        0.68      0.68 o 
  -3   7   4      599.31      552.52      4.16 o 
  -2   7   4      720.76      744.12      5.97 o 
  -1   7   4      219.38      223.13      2.43 o 
   0   7   4       83.62       89.59      1.72 o 
   1   7   4      707.13      705.88      5.43 o 
   2   7   4        7.11        8.96      0.69 o 
   3   7   4      179.88      176.31      2.27 o 
   4   7   4       91.82       74.97      1.28 o 
   5   7   4       12.49       10.89      0.45 o 
   6   7   4       54.83       55.89      2.03 o 
   7   7   4       59.53       66.80      2.36 o 
  -8   8   4       27.13       27.51      1.85 o 
  -7   8   4       21.15       21.93      1.59 o 
  -6   8   4        2.70        2.44      1.24 o 
  -5   8   4        1.76        2.69      0.95 o 
  -4   8   4      168.14      158.49      2.21 o 
  -3   8   4       38.10       40.12      1.04 o 
  -2   8   4      194.60      178.50      1.52 o 
  -1   8   4      965.83     1006.20     19.93 o 
   0   8   4      985.24     1050.67      8.15 o 
   1   8   4      646.66      651.17      3.77 o 
   2   8   4      258.32      257.05      2.44 o 
   3   8   4       95.79      103.51      2.31 o 
   4   8   4       96.99       97.26      1.87 o 
   5   8   4        0.35        0.30      1.05 o 
   6   8   4       94.38       99.82      2.40 o 
   7   8   4       12.41       10.32      1.63 o 
  -8   9   4      235.93      220.20      5.85 o 
  -7   9   4      185.53      185.21      3.70 o 
  -6   9   4      247.98      252.80      3.35 o 
  -5   9   4       20.63       19.72      1.27 o 
  -4   9   4      212.78      217.19      2.67 o 
  -3   9   4      277.64      290.41      2.64 o 
  -2   9   4     4871.70     5555.15     42.63 o 
  -1   9   4       66.36       87.37      0.83 o 
   0   9   4      270.37      319.17      2.20 o 
   1   9   4      416.09      386.57      2.40 o 
   2   9   4       34.30       35.63      0.86 o 
   3   9   4        0.11        1.21      0.70 o 
   4   9   4     1070.22     1130.27     10.24 o 
   5   9   4      252.28      237.21      3.64 o 
   6   9   4      295.69      306.59      4.30 o 
   7   9   4        5.30        6.18      1.70 o 
  -8  10   4        1.71        2.60      1.25 o 
  -7  10   4      100.90      104.71      2.79 o 
  -6  10   4      182.76      183.23      3.86 o 
  -5  10   4      272.50      261.16      3.42 o 
  -4  10   4        1.07        4.05      0.92 o 
  -3  10   4      879.91      883.59      6.10 o 
  -2  10   4        0.01        0.64      0.40 o 
  -1  10   4      774.81      782.58      5.26 o 
   0  10   4      650.39      751.11     12.49 o 
   1  10   4      117.65      141.07      1.97 o 
   2  10   4        1.38        3.69      0.78 o 
   3  10   4      911.82      900.31      8.52 o 
   4  10   4      263.30      256.98      3.03 o 
   5  10   4        0.65       -0.78      0.91 o 
   6  10   4      186.60      193.37      3.14 o 
   7  10   4      224.85      228.52      4.90 o 
  -8  11   4        1.11        1.89      1.25 o 
  -7  11   4       39.14       41.00      1.86 o 
  -6  11   4       89.37       85.17      2.06 o 
  -5  11   4        3.83        3.38      1.33 o 
  -4  11   4       90.26       85.10      1.54 o 
  -3  11   4        8.83        7.61      0.76 o 
  -2  11   4      562.50      496.56      3.79 o 
  -1  11   4      318.86      317.65      2.56 o 
   0  11   4       11.73       12.89      1.87 o 
   1  11   4      363.37      368.07      2.39 o 
   2  11   4     2880.25     2939.71     28.87 o 
   3  11   4     1149.28     1165.57     11.04 o 
   4  11   4      404.78      429.99      4.33 o 
   5  11   4       53.49       58.25      2.96 o 
   6  11   4       90.08       91.91      2.59 o 
  -8  12   4       18.52       21.11      1.76 o 
  -7  12   4       80.22       79.20      2.17 o 
  -6  12   4       68.67       66.81      2.71 o 
  -5  12   4      115.13      117.43      2.69 o 
  -4  12   4       95.56       94.19      1.49 o 
  -3  12   4      659.58      651.26      5.10 o 
  -2  12   4       12.39       14.83      1.01 o 
  -1  12   4      809.91      855.70      6.09 o 
   0  12   4      708.11      682.07      6.82 o 
   1  12   4      911.85      922.62      8.04 o 
   2  12   4       27.52       29.58      1.61 o 
   3  12   4      113.74      102.10      2.88 o 
   4  12   4      692.05      705.86      6.75 o 
   5  12   4       22.81       26.34      1.42 o 
   6  12   4        0.25        0.73      1.26 o 
  -7  13   4       55.66       58.23      2.22 o 
  -6  13   4      330.45      321.61      4.40 o 
  -5  13   4      321.39      318.15      3.29 o 
  -4  13   4       27.08       26.42      1.00 o 
  -3  13   4      561.06      571.58      4.81 o 
  -2  13   4      202.88      191.98      2.04 o 
  -1  13   4      575.65      550.86      4.77 o 
   0  13   4       42.99       42.31      0.74 o 
   1  13   4      126.06      128.17      1.20 o 
   2  13   4      167.66      166.63      3.48 o 
   3  13   4      464.50      485.87      5.17 o 
   4  13   4        0.38        1.48      0.83 o 
   5  13   4      127.78      119.85      2.25 o 
   6  13   4        0.21        0.22      1.01 o 
  -7  14   4       51.90       49.88      3.94 o 
  -6  14   4      132.89      131.23      2.66 o 
  -5  14   4       52.01       50.30      1.61 o 
  -4  14   4     1786.77     1770.91     14.38 o 
  -3  14   4       26.11       28.50      1.12 o 
  -2  14   4        0.59       -0.35      0.57 o 
  -1  14   4       79.88       76.32      1.70 o 
   0  14   4      562.57      612.40      4.73 o 
   1  14   4       11.15       13.67      0.70 o 
   2  14   4      185.76      149.26      3.20 o 
   3  14   4        3.09        3.23      1.35 o 
   4  14   4      506.86      500.58      6.44 o 
   5  14   4        0.03       -0.01      0.92 o 
   6  14   4       20.02       18.76      2.77 o 
  -7  15   4       91.79       87.83      2.25 o 
  -6  15   4      160.48      157.03      2.45 o 
  -5  15   4        0.34        1.16      0.99 o 
  -4  15   4      107.17      110.13      2.32 o 
  -3  15   4       68.72       71.13      1.36 o 
  -2  15   4      623.32      635.87      5.10 o 
  -1  15   4      352.82      331.74      3.79 o 
   0  15   4      239.91      221.49      2.81 o 
   1  15   4      227.54      214.14      1.96 o 
   2  15   4        9.98       18.37      2.04 o 
   3  15   4      313.17      320.96      3.57 o 
   4  15   4       26.78       26.88      1.55 o 
   5  15   4      138.14      132.10      2.81 o 
   6  15   4      139.35      143.18      3.16 o 
  -7  16   4      165.70      169.31      3.59 o 
  -6  16   4      204.38      201.59      3.51 o 
  -5  16   4      149.37      149.33      2.94 o 
  -4  16   4       13.98       12.02      1.11 o 
  -3  16   4      124.89      121.39      1.89 o 
  -2  16   4        0.27        0.33      0.62 o 
  -1  16   4      161.09      160.41      2.82 o 
   0  16   4      367.00      325.26      4.17 o 
   1  16   4      155.20      145.16      1.39 o 
   2  16   4        0.94        1.57      0.95 o 
   3  16   4      119.17      115.03      2.28 o 
   4  16   4      171.72      162.81      4.60 o 
   5  16   4       82.74       84.44      2.14 o 
  -6  17   4      247.87      237.30      3.90 o 
  -5  17   4       17.49       16.97      1.53 o 
  -4  17   4        0.07       -0.10      0.96 o 
  -3  17   4       62.24       63.48      1.50 o 
  -2  17   4     1319.43     1326.74     10.47 o 
  -1  17   4      251.02      236.05      3.91 o 
   0  17   4        4.54        2.68      0.57 o 
   1  17   4        0.51        0.48      0.44 o 
   2  17   4      474.67      458.05      9.94 o 
   3  17   4      259.83      227.42      6.17 o 
   4  17   4       15.04       20.73      1.56 o 
   5  17   4        6.42        4.92      1.15 o 
  -6  18   4      206.18      208.31      3.64 o 
  -5  18   4        0.29        0.21      1.02 o 
  -4  18   4      409.08      406.89      4.30 o 
  -3  18   4        4.00        4.34      0.81 o 
  -2  18   4       61.56       58.12      1.67 o 
  -1  18   4      571.20      566.28      7.39 o 
   0  18   4       30.97       35.60      1.91 o 
   1  18   4      359.30      358.92      5.90 o 
   2  18   4       82.12       60.50      1.37 o 
   3  18   4      399.74      368.83      9.87 o 
   4  18   4       13.67       16.41      2.03 o 
   5  18   4        1.19        0.99      0.97 o 
  -6  19   4       27.45       19.10      4.88 o 
  -5  19   4        2.64        1.37      1.49 o 
  -4  19   4        5.81        5.69      1.13 o 
  -3  19   4      331.38      323.27      4.53 o 
  -2  19   4      158.78      151.12      2.42 o 
  -1  19   4       14.12       18.17      1.15 o 
   0  19   4       50.60       50.75      1.68 o 
   1  19   4       70.42       62.10      1.84 o 
   2  19   4      302.19      266.51      4.64 o 
   3  19   4       32.19       27.12      1.46 o 
   4  19   4      221.58      208.70      6.89 o 
  -5  20   4       36.08       37.20      2.02 o 
  -4  20   4       28.26       29.27      1.41 o 
  -3  20   4       96.82       95.42      2.12 o 
  -2  20   4        8.94        6.43      0.80 o 
  -1  20   4        0.11        0.13      0.94 o 
   0  20   4      424.81      391.80      9.15 o 
   1  20   4        0.00        1.35      0.71 o 
   2  20   4      106.09       99.44      2.41 o 
   3  20   4       12.51       17.01      1.48 o 
   4  20   4      256.39      257.08      9.15 o 
  -5  21   4       10.66       12.54      1.47 o 
  -4  21   4        0.00       -0.65      0.80 o 
  -3  21   4       20.95       24.56      1.67 o 
  -2  21   4        7.40        5.34      0.86 o 
  -1  21   4      153.59      159.11      2.47 o 
   0  21   4        5.29        2.68      1.21 o 
   1  21   4       57.46       64.66      1.54 o 
   2  21   4        8.30       12.15      1.23 o 
   3  21   4        0.10        0.13      0.90 o 
  -4  22   4       15.14       15.90      1.58 o 
  -3  22   4        0.14       -0.89      0.89 o 
  -2  22   4       11.47        8.99      1.09 o 
  -1  22   4        3.21        4.21      1.10 o 
   0  22   4      291.18      308.11     10.78 o 
   1  22   4       11.10       12.95      1.07 o 
   2  22   4        2.24        1.92      1.45 o 
   3  22   4       15.51       12.33      4.19 o 
  -3  23   4       34.40       35.71      1.38 o 
  -2  23   4      323.80      338.72      6.91 o 
  -1  23   4       10.71       13.09      1.77 o 
   0  23   4       54.59       64.04      2.69 o 
   1  23   4        4.84        3.49      1.82 o 
   2  23   4       27.14       13.32      3.83 o 
  -2  24   4       25.36       21.51      3.46 o 
  -1  24   4       65.73       68.46      2.27 o 
   0  24   4       22.83       21.33      2.74 o 
   1  24   4        1.11        0.93      1.66 o 
  -9   0   5        8.46        7.34      2.25 o 
  -7   0   5        5.72        4.60      1.74 o 
  -5   0   5      293.11      285.30      3.96 o 
  -3   0   5     2230.70     2200.78     21.39 o 
  -1   0   5        1.12        0.70      0.46 o 
   1   0   5     3692.59     4193.50     52.26 o 
   3   0   5      976.23      978.23     13.01 o 
   5   0   5        2.10        2.77      1.03 o 
   7   0   5      183.55      194.11      6.81 o 
  -9   1   5        3.74        1.45      1.34 o 
  -8   1   5       97.44       78.50      2.13 o 
  -7   1   5        7.70        6.81      1.21 o 
  -6   1   5        0.07        1.02      0.98 o 
  -5   1   5      316.97      307.44      3.09 o 
  -4   1   5       13.32       10.29      0.90 o 
  -3   1   5      596.00      577.00      4.13 o 
  -2   1   5     1879.80     1946.43     19.06 o 
  -1   1   5      430.38      434.91      2.39 o 
   0   1   5     1160.38     1249.26      6.57 o 
   1   1   5       31.96       27.59      0.58 o 
   2   1   5     1877.75     1861.28     12.23 o 
   3   1   5      339.59      362.13      4.34 o 
   4   1   5      188.30      155.05      2.29 o 
   5   1   5        2.51        1.60      0.72 o 
   6   1   5        9.80       12.18      1.14 o 
   7   1   5        7.98        6.38      2.16 o 
  -9   2   5        1.68        0.55      1.16 o 
  -8   2   5       90.56       94.24      2.70 o 
  -7   2   5       43.63       44.29      2.22 o 
  -6   2   5     1337.68     1262.61     11.19 o 
  -5   2   5      103.67       97.40      1.70 o 
  -4   2   5      204.84      196.17      2.01 o 
  -3   2   5      441.80      418.71      2.94 o 
  -2   2   5        3.28        2.89      0.41 o 
  -1   2   5       14.21       14.25      0.51 o 
   0   2   5     1680.60     1954.02     15.95 o 
   1   2   5      137.80      141.88      1.14 o 
   2   2   5       98.65       97.86      1.14 o 
   3   2   5      784.46      743.35      7.58 o 
   4   2   5      295.12      288.17      2.81 o 
   5   2   5       56.33       54.00      1.58 o 
   6   2   5       66.69       56.52      1.67 o 
   7   2   5       76.80       78.59      3.60 o 
  -9   3   5      140.14      139.66      3.32 o 
  -8   3   5      158.81      144.47      3.21 o 
  -7   3   5      319.66      308.44      3.89 o 
  -6   3   5       62.54       60.19      1.78 o 
  -5   3   5      240.91      248.70      2.89 o 
  -4   3   5        2.88        4.94      0.79 o 
  -3   3   5       39.26       43.15      0.94 o 
  -2   3   5     1027.08     1197.68      8.63 o 
  -1   3   5      371.13      328.00      2.04 o 
   0   3   5      109.51       97.60      0.97 o 
   1   3   5      334.68      332.49      2.12 o 
   2   3   5        0.13        2.30      0.67 o 
   3   3   5      837.94      817.26     10.64 o 
   4   3   5       15.97       19.65      0.90 o 
   5   3   5      340.14      328.19      3.53 o 
   6   3   5       10.38       11.94      0.98 o 
   7   3   5       78.00       84.03      2.97 o 
  -8   4   5      125.35      119.38      2.63 o 
  -7   4   5       85.16       90.48      2.27 o 
  -6   4   5       50.44       43.06      1.80 o 
  -5   4   5        0.29        0.73      0.83 o 
  -4   4   5      310.76      320.72      3.00 o 
  -3   4   5      930.39      924.82      5.64 o 
  -2   4   5       34.27       36.23      0.69 o 
  -1   4   5      168.05      169.32      1.07 o 
   0   4   5        0.33        3.83      0.25 o 
   1   4   5      401.25      449.18      2.65 o 
   2   4   5       97.60       76.46      1.21 o 
   3   4   5       20.42       16.06      0.73 o 
   4   4   5      190.67      198.34      2.27 o 
   5   4   5      246.54      234.53      2.70 o 
   6   4   5        1.57        4.11      1.14 o 
   7   4   5       45.42       46.30      2.80 o 
  -8   5   5        5.06        5.30      1.55 o 
  -7   5   5       15.86       15.91      1.43 o 
  -6   5   5      221.44      220.37      2.92 o 
  -5   5   5       14.81       11.87      1.09 o 
  -4   5   5        3.88        2.35      1.00 o 
  -3   5   5     1123.94     1101.85      7.64 o 
  -2   5   5     1703.02     1866.48     20.85 o 
  -1   5   5      989.03     1081.56      7.65 o 
   0   5   5        0.26        0.56      0.51 o 
   1   5   5      554.48      531.74      4.09 o 
   2   5   5      249.23      251.03      2.20 o 
   3   5   5      516.35      504.69      4.50 o 
   4   5   5      136.56      146.38      1.76 o 
   5   5   5      234.22      227.30      3.15 o 
   6   5   5       61.21       61.95      2.87 o 
   7   5   5        0.30        0.78      1.46 o 
  -8   6   5       20.79       22.67      1.70 o 
  -7   6   5       73.57       76.26      2.10 o 
  -6   6   5       16.81       16.54      1.29 o 
  -5   6   5      237.72      240.04      2.82 o 
  -4   6   5       84.86      104.14      1.70 o 
  -3   6   5      140.60      126.02      1.42 o 
  -2   6   5        0.20        0.01      0.35 o 
  -1   6   5      451.50      455.36      3.64 o 
   0   6   5      543.33      597.10      4.94 o 
   1   6   5     1934.84     1987.25     31.21 o 
   2   6   5     1406.86     1374.50     10.66 o 
   3   6   5     1941.63     1964.91     15.44 o 
   4   6   5      168.92      163.74      2.30 o 
   5   6   5        8.46        7.27      0.80 o 
   6   6   5       29.82       28.17      2.15 o 
   7   6   5       69.17       70.17      3.36 o 
  -8   7   5       19.00       16.55      2.30 o 
  -7   7   5        0.11        1.22      1.18 o 
  -6   7   5       16.71       15.47      1.20 o 
  -5   7   5       15.06       15.21      1.19 o 
  -4   7   5        1.42        2.57      0.70 o 
  -3   7   5       99.87      104.04      1.77 o 
  -2   7   5      243.26      328.71      2.63 o 
  -1   7   5      167.21      163.79      1.80 o 
   0   7   5      145.18      135.85      1.67 o 
   1   7   5       34.59       28.03      0.36 o 
   2   7   5     4055.19     4163.38     69.36 o 
   3   7   5      134.15      130.10      2.26 o 
   4   7   5     2023.35     2006.68     17.20 o 
   5   7   5      137.12      141.80      3.71 o 
   6   7   5      118.53      129.89      3.12 o 
   7   7   5       14.17       13.12      2.06 o 
  -8   8   5       34.25       38.26      2.82 o 
  -7   8   5       59.09       62.76      2.21 o 
  -6   8   5        0.34        0.45      1.02 o 
  -5   8   5      213.56      190.74      3.08 o 
  -4   8   5       66.81       69.81      1.52 o 
  -3   8   5     1111.01     1111.16      8.53 o 
  -2   8   5        3.60        3.49      0.48 o 
  -1   8   5      601.24      637.46      5.66 o 
   0   8   5      667.88      589.13      4.93 o 
   1   8   5       28.97       20.99      0.55 o 
   2   8   5     1108.09     1047.94      9.79 o 
   3   8   5      529.84      497.34      5.04 o 
   4   8   5      399.79      406.15      4.32 o 
   5   8   5       25.29       27.88      2.18 o 
   6   8   5       10.21        6.13      1.90 o 
  -8   9   5       37.96       37.93      2.19 o 
  -7   9   5       95.33       94.38      2.42 o 
  -6   9   5       29.57       31.68      1.56 o 
  -5   9   5      106.55      111.25      2.18 o 
  -4   9   5      146.10      145.65      2.01 o 
  -3   9   5      264.21      259.08      2.56 o 
  -2   9   5      780.38      783.47      5.16 o 
  -1   9   5      279.36      268.64      3.05 o 
   0   9   5       19.80       30.66      1.29 o 
   1   9   5      283.65      294.10      2.23 o 
   2   9   5        1.58        1.96      0.43 o 
   3   9   5      651.48      622.21      6.99 o 
   4   9   5      231.84      224.38      2.80 o 
   5   9   5      447.56      439.84      4.67 o 
   6   9   5        0.33        2.75      1.57 o 
  -8  10   5      116.48      121.39      3.60 o 
  -7  10   5       18.51       18.61      1.75 o 
  -6  10   5       20.68       19.89      1.50 o 
  -5  10   5       47.45       45.02      1.78 o 
  -4  10   5      120.68      123.11      1.86 o 
  -3  10   5      259.03      248.39      2.27 o 
  -2  10   5      113.15      108.99      1.97 o 
  -1  10   5       83.91       92.03      2.85 o 
   0  10   5      818.60      845.04      7.93 o 
   1  10   5       48.68       44.52      1.35 o 
   2  10   5       48.59       42.05      0.92 o 
   3  10   5        1.44        1.61      0.64 o 
   4  10   5      203.43      215.57      2.61 o 
   5  10   5       13.63        9.62      1.82 o 
   6  10   5        0.80        0.80      1.00 o 
  -8  11   5        3.79        4.61      1.46 o 
  -7  11   5      114.19      112.67      2.97 o 
  -6  11   5       13.04       13.40      1.51 o 
  -5  11   5      312.97      309.72      4.16 o 
  -4  11   5       58.41       59.83      2.18 o 
  -3  11   5      689.06      682.71      5.04 o 
  -2  11   5       13.06       13.43      0.80 o 
  -1  11   5      702.35      698.82      7.51 o 
   0  11   5       64.64       63.58      1.55 o 
   1  11   5       41.92       36.32      0.58 o 
   2  11   5      181.89      188.65      1.92 o 
   3  11   5      684.44      668.39      6.90 o 
   4  11   5       82.20       72.40      1.93 o 
   5  11   5        3.52        2.54      0.96 o 
   6  11   5      113.64      123.85      2.52 o 
  -7  12   5      124.37      126.57      3.03 o 
  -6  12   5        1.27        1.53      1.05 o 
  -5  12   5      339.07      339.69      5.23 o 
  -4  12   5      679.03      658.91      5.04 o 
  -3  12   5       68.58       65.02      1.19 o 
  -2  12   5       42.81       39.22      0.87 o 
  -1  12   5      176.85      176.66      1.29 o 
   0  12   5       65.40       69.55      1.90 o 
   1  12   5     1765.61     1720.93     13.49 o 
   2  12   5      373.61      359.18      3.33 o 
   3  12   5      208.13      196.36      2.55 o 
   4  12   5       60.51       57.22      1.57 o 
   5  12   5       24.52       21.60      1.33 o 
   6  12   5        2.33        1.65      1.10 o 
  -7  13   5        6.51        6.57      1.39 o 
  -6  13   5      170.26      164.72      5.29 o 
  -5  13   5       56.79       57.39      1.49 o 
  -4  13   5      214.89      219.25      2.57 o 
  -3  13   5       29.53       35.82      0.99 o 
  -2  13   5      619.89      619.09      4.55 o 
  -1  13   5        7.78        7.33      0.56 o 
   0  13   5      261.81      235.68      3.13 o 
   1  13   5       26.97       25.46      0.94 o 
   2  13   5      203.68      203.13      2.06 o 
   3  13   5       18.28       24.39      1.09 o 
   4  13   5        1.37        1.34      0.73 o 
   5  13   5       21.83       20.62      1.67 o 
   6  13   5       70.36       69.90      2.97 o 
  -7  14   5       59.79       63.06      2.53 o 
  -6  14   5       45.33       43.78      1.55 o 
  -5  14   5       32.98       28.93      1.22 o 
  -4  14   5        3.00        2.82      0.86 o 
  -3  14   5      987.67      994.76      8.22 o 
  -2  14   5        7.44        9.17      0.84 o 
  -1  14   5      437.32      427.30      3.15 o 
   0  14   5        1.25        0.73      0.70 o 
   1  14   5      814.24      744.99      7.17 o 
   2  14   5        4.46        4.78      0.49 o 
   3  14   5      129.84      112.97      1.82 o 
   4  14   5       15.15       19.46      1.09 o 
   5  14   5      189.18      203.85      5.15 o 
  -7  15   5       29.95       29.42      3.57 o 
  -6  15   5        0.33        0.90      1.04 o 
  -5  15   5       43.17       41.18      1.70 o 
  -4  15   5        6.57        5.22      0.86 o 
  -3  15   5      447.48      443.33      4.20 o 
  -2  15   5     1063.01     1047.99      8.11 o 
  -1  15   5      580.98      563.73      4.57 o 
   0  15   5       21.47       20.30      0.55 o 
   1  15   5      111.25       95.80      2.17 o 
   2  15   5      336.46      303.18      7.80 o 
   3  15   5      128.33      117.50      3.32 o 
   4  15   5        2.91        1.27      0.87 o 
   5  15   5      102.95      104.84      2.12 o 
  -6  16   5      144.05      140.24      3.18 o 
  -5  16   5      106.32      114.54      2.96 o 
  -4  16   5       28.62       33.70      1.39 o 
  -3  16   5      492.53      506.83      5.39 o 
  -2  16   5       25.67       24.86      0.85 o 
  -1  16   5       16.31       13.79      0.72 o 
   0  16   5     1537.56     1432.09     30.46 o 
   1  16   5        0.36        1.83      0.33 o 
   2  16   5        0.01        0.02      0.45 o 
   3  16   5       20.76       23.37      1.49 o 
   4  16   5       76.18       76.65      2.08 o 
   5  16   5        8.88       12.57      1.42 o 
  -6  17   5      132.70      127.89      3.13 o 
  -5  17   5      516.71      522.66      7.47 o 
  -4  17   5        8.46        9.20      0.93 o 
  -3  17   5        0.27        0.50      0.59 o 
  -2  17   5      107.72      103.91      2.58 o 
  -1  17   5      282.57      277.58      6.13 o 
   0  17   5        3.06        2.09      0.76 o 
   1  17   5        1.03        2.15      0.48 o 
   2  17   5       21.78       22.70      0.95 o 
   3  17   5      141.92      155.11      4.53 o 
   4  17   5        1.45        3.15      0.84 o 
  -6  18   5      136.24      126.70      2.82 o 
  -5  18   5        1.41        2.19      0.94 o 
  -4  18   5      378.04      364.92      3.63 o 
  -3  18   5       39.84       39.51      1.23 o 
  -2  18   5      187.79      184.47      3.72 o 
  -1  18   5        0.30        0.31      0.39 o 
   0  18   5        0.40        0.74      0.73 o 
   1  18   5       79.36       70.71      2.16 o 
   2  18   5        2.48        1.06      0.50 o 
   3  18   5        5.57        4.23      1.36 o 
   4  18   5       79.49       68.82      5.83 o 
  -5  19   5        0.02        0.42      0.80 o 
  -4  19   5       31.86       32.37      1.99 o 
  -3  19   5       19.64       19.75      1.51 o 
  -2  19   5       15.04       13.50      1.01 o 
  -1  19   5        2.58        3.42      0.82 o 
   0  19   5        1.94        2.73      0.64 o 
   1  19   5       21.82       24.25      2.07 o 
   2  19   5       68.82       59.02      4.22 o 
   3  19   5       39.10       37.15      4.50 o 
   4  19   5       27.73       29.00      4.92 o 
  -5  20   5        1.07        0.36      0.93 o 
  -4  20   5       13.61       13.75      1.05 o 
  -3  20   5       12.74       13.31      1.24 o 
  -2  20   5        9.33       10.55      0.77 o 
  -1  20   5      146.92      150.11      4.03 o 
   0  20   5        1.82        2.41      1.18 o 
   1  20   5      107.99      118.12      3.88 o 
   2  20   5       15.84       17.12      2.78 o 
   3  20   5      168.97      203.53      5.84 o 
  -4  21   5        6.51        6.98      1.00 o 
  -3  21   5        0.60        0.69      0.77 o 
  -2  21   5       84.40       76.47      3.26 o 
  -1  21   5        0.02        0.86      1.45 o 
   0  21   5        4.91        4.30      2.19 o 
   1  21   5        4.90        7.89      1.98 o 
   2  21   5       84.53       90.90      4.24 o 
  -3  22   5       94.37      102.44      3.20 o 
  -2  22   5       37.41       40.33      3.33 o 
  -1  22   5      121.78      116.94      3.45 o 
   0  22   5      138.60      152.84      3.97 o 
   1  22   5        8.82       10.40      2.43 o 
   2  22   5      156.39      179.00      6.47 o 
  -2  23   5       75.38       83.14      4.24 o 
  -1  23   5       19.92       25.86      2.43 o 
   0  23   5       30.76       35.66      2.72 o 
   1  23   5       54.07       61.67      3.18 o 
  -8   0   6      274.35      264.73      5.78 o 
  -6   0   6      303.31      324.33      5.78 o 
  -4   0   6      980.05     1043.72     11.00 o 
  -2   0   6       70.35       74.13      1.52 o 
   0   0   6      199.20      260.45      2.66 o 
   2   0   6      137.27      129.87      2.00 o 
   4   0   6      267.46      254.41      3.69 o 
   6   0   6      194.82      192.45      4.54 o 
  -8   1   6      404.34      364.23      4.31 o 
  -7   1   6       14.73       13.45      1.26 o 
  -6   1   6      620.05      622.18      5.28 o 
  -5   1   6        3.91        5.25      0.89 o 
  -4   1   6       16.62       16.59      1.05 o 
  -3   1   6      936.89      852.62      7.07 o 
  -2   1   6      933.67      982.59      5.96 o 
  -1   1   6       13.92       23.27      0.62 o 
   0   1   6      209.23      214.71      1.55 o 
   1   1   6      309.70      309.38      2.34 o 
   2   1   6      337.35      325.76      3.85 o 
   3   1   6      109.64      110.35      1.30 o 
   4   1   6       51.27       42.60      1.11 o 
   5   1   6        0.04        0.37      0.71 o 
   6   1   6       44.11       40.55      1.58 o 
  -8   2   6        0.39        1.77      1.48 o 
  -7   2   6        1.66        1.03      1.13 o 
  -6   2   6      199.84      195.16      2.91 o 
  -5   2   6       43.93       41.86      1.29 o 
  -4   2   6      634.63      616.40      4.69 o 
  -3   2   6      517.58      508.19      3.59 o 
  -2   2   6       96.53       98.84      1.07 o 
  -1   2   6      113.27      119.81      0.95 o 
   0   2   6      296.37      293.57      2.12 o 
   1   2   6      476.10      420.38      3.95 o 
   2   2   6       95.76       79.83      1.12 o 
   3   2   6      197.67      207.95      1.90 o 
   4   2   6      218.49      210.65      2.53 o 
   5   2   6        8.62       13.55      0.91 o 
   6   2   6       44.28       34.52      2.35 o 
  -8   3   6       19.79       24.78      1.61 o 
  -7   3   6        0.43        0.43      0.93 o 
  -6   3   6       80.69       84.84      1.86 o 
  -5   3   6        4.46        6.14      0.93 o 
  -4   3   6        0.06        1.10      0.66 o 
  -3   3   6       78.65       75.04      2.08 o 
  -2   3   6     1979.50     1968.06     19.36 o 
  -1   3   6      568.42      580.68      3.31 o 
   0   3   6      103.75      103.87      1.09 o 
   1   3   6      342.23      314.40      2.25 o 
   2   3   6      953.88      917.67      6.50 o 
   3   3   6       83.15       95.56      1.27 o 
   4   3   6       29.56       26.43      0.92 o 
   5   3   6       89.23       79.91      1.46 o 
   6   3   6      137.61      144.81      3.15 o 
  -8   4   6       21.96       27.32      1.75 o 
  -7   4   6        2.85        4.63      1.07 o 
  -6   4   6        0.98        1.48      0.88 o 
  -5   4   6       32.43       31.63      1.27 o 
  -4   4   6        0.32        0.13      0.56 o 
  -3   4   6      596.79      598.37      3.86 o 
  -2   4   6       23.98       23.55      0.64 o 
  -1   4   6      577.41      596.23      4.22 o 
   0   4   6      285.96      261.54      1.59 o 
   1   4   6      378.12      400.24      2.47 o 
   2   4   6        9.16        9.74      1.03 o 
   3   4   6      530.47      502.91      4.19 o 
   4   4   6        0.01       -0.29      0.49 o 
   5   4   6       51.77       53.71      1.33 o 
   6   4   6       10.67       14.21      1.69 o 
  -8   5   6        3.84        6.34      1.44 o 
  -7   5   6        9.52        9.84      1.36 o 
  -6   5   6       38.76       39.22      1.44 o 
  -5   5   6      184.43      173.11      2.21 o 
  -4   5   6       29.74       37.10      1.27 o 
  -3   5   6       26.69       28.51      1.17 o 
  -2   5   6      199.10      213.09      1.47 o 
  -1   5   6        1.85        1.52      0.69 o 
   0   5   6       10.35       14.35      1.03 o 
   1   5   6        2.94        5.54      0.34 o 
   2   5   6     1032.93      984.76      7.00 o 
   3   5   6        4.21        4.43      0.89 o 
   4   5   6      101.70       97.50      1.59 o 
   5   5   6        0.26        2.01      0.81 o 
   6   5   6       56.73       65.67      3.21 o 
  -8   6   6       48.35       54.91      3.54 o 
  -7   6   6        5.13        4.34      1.29 o 
  -6   6   6       98.99      103.84      2.03 o 
  -5   6   6      309.51      291.11      3.13 o 
  -4   6   6     1131.16     1125.56      7.97 o 
  -3   6   6        0.19        0.33      0.48 o 
  -2   6   6       81.47       81.03      0.83 o 
  -1   6   6       34.91       34.03      1.12 o 
   0   6   6        0.12        0.20      0.58 o 
   1   6   6        2.47        6.35      0.27 o 
   2   6   6        0.06        1.42      0.46 o 
   3   6   6      606.53      562.63      4.30 o 
   4   6   6      284.36      285.85      3.13 o 
   5   6   6        1.90        3.02      1.01 o 
   6   6   6        0.29       -0.53      1.27 o 
  -8   7   6        0.00       -0.15      1.06 o 
  -7   7   6       63.08       61.98      1.89 o 
  -6   7   6       52.21       57.40      2.11 o 
  -5   7   6       57.90       66.52      1.78 o 
  -4   7   6        5.83        7.19      0.96 o 
  -3   7   6      586.43      552.96      4.08 o 
  -2   7   6      176.54      165.70      1.56 o 
  -1   7   6        3.53        6.90      0.82 o 
   0   7   6       25.28       30.16      1.15 o 
   1   7   6      294.00      297.80      3.00 o 
   2   7   6        2.55        2.71      0.66 o 
   3   7   6       26.78       31.59      1.26 o 
   4   7   6       28.62       23.73      1.15 o 
   5   7   6       32.53       29.15      1.92 o 
   6   7   6        0.64        0.12      1.20 o 
  -8   8   6       39.22       43.02      3.12 o 
  -7   8   6       32.53       33.38      1.81 o 
  -6   8   6        5.87        6.76      1.21 o 
  -5   8   6       12.18       13.52      1.17 o 
  -4   8   6     1221.21     1236.62     10.03 o 
  -3   8   6       17.47       20.10      1.68 o 
  -2   8   6        0.13       -0.10      0.28 o 
  -1   8   6        3.37        3.01      0.85 o 
   0   8   6       26.72       26.58      1.70 o 
   1   8   6       21.17       21.90      1.25 o 
   2   8   6      414.20      394.95      4.02 o 
   3   8   6      124.68      111.58      1.96 o 
   4   8   6      236.17      234.56      3.50 o 
   5   8   6        0.40       -0.19      1.08 o 
   6   8   6       20.01       18.02      2.03 o 
  -8   9   6       80.16       80.41      2.98 o 
  -7   9   6       24.96       24.74      1.70 o 
  -6   9   6      170.48      170.44      3.15 o 
  -5   9   6        0.48        0.17      0.76 o 
  -4   9   6      314.09      327.47      3.38 o 
  -3   9   6      261.98      251.01      2.69 o 
  -2   9   6      728.07      789.80      4.52 o 
  -1   9   6      240.44      259.59      2.99 o 
   0   9   6      225.61      229.29      3.33 o 
   1   9   6      587.48      558.89      5.24 o 
   2   9   6       20.69       19.87      1.08 o 
   3   9   6      164.54      152.94      2.71 o 
   4   9   6       91.80       91.18      2.19 o 
   5   9   6       77.29       69.92      2.25 o 
   6   9   6       82.63       86.25      3.65 o 
  -8  10   6        0.90        0.04      1.12 o 
  -7  10   6       19.12       21.38      1.74 o 
  -6  10   6      146.15      140.16      2.86 o 
  -5  10   6        2.54        3.20      0.97 o 
  -4  10   6       16.13       19.66      1.54 o 
  -3  10   6      167.37      158.95      1.66 o 
  -2  10   6       77.01       75.99      1.71 o 
  -1  10   6      860.57      870.07      7.76 o 
   0  10   6      677.43      689.91      6.43 o 
   1  10   6       95.78      102.47      1.95 o 
   2  10   6      880.35      928.09      8.92 o 
   3  10   6      419.07      405.12      5.53 o 
   4  10   6        4.94        3.49      0.93 o 
   5  10   6      172.56      183.84      4.91 o 
   6  10   6      112.57      116.74      3.12 o 
  -7  11   6        0.74        1.71      1.31 o 
  -6  11   6       41.82       44.88      1.88 o 
  -5  11   6       12.50       11.12      1.17 o 
  -4  11   6       19.10       17.52      0.87 o 
  -3  11   6        3.17        2.13      0.44 o 
  -2  11   6      510.01      465.42      7.91 o 
  -1  11   6      212.49      228.40      3.14 o 
   0  11   6      114.72       98.28      2.50 o 
   1  11   6      168.26      173.62      3.51 o 
   2  11   6     1868.57     1893.21     20.05 o 
   3  11   6       24.43       24.91      1.55 o 
   4  11   6        6.84        8.64      1.07 o 
   5  11   6      129.87      129.85      3.43 o 
  -7  12   6       28.63       29.70      2.10 o 
  -6  12   6       51.13       51.65      1.88 o 
  -5  12   6       75.58       75.69      2.46 o 
  -4  12   6       97.82       97.07      1.53 o 
  -3  12   6      472.89      475.68      3.56 o 
  -2  12   6        3.44        3.54      0.23 o 
  -1  12   6       37.57       41.19      1.77 o 
   0  12   6      834.11      850.16      7.58 o 
   1  12   6     1031.89     1066.85     12.79 o 
   2  12   6       14.00       10.91      0.72 o 
   3  12   6      139.54      122.83      3.25 o 
   4  12   6       55.63       58.85      1.60 o 
   5  12   6       14.08       10.05      1.51 o 
  -7  13   6        4.30        4.63      1.37 o 
  -6  13   6       58.03       60.86      2.81 o 
  -5  13   6      216.22      221.86      2.60 o 
  -4  13   6       16.99       17.59      0.83 o 
  -3  13   6      230.94      220.18      2.13 o 
  -2  13   6        9.52        7.96      0.82 o 
  -1  13   6      231.08      247.46      3.07 o 
   0  13   6       25.60       17.42      1.38 o 
   1  13   6       13.17       11.18      1.54 o 
   2  13   6       84.18       79.56      3.20 o 
   3  13   6       11.93       14.80      1.35 o 
   4  13   6       16.33       17.05      1.16 o 
   5  13   6        1.73        3.36      1.72 o 
  -7  14   6       21.38       18.92      2.80 o 
  -6  14   6       89.30       90.32      1.93 o 
  -5  14   6        5.98        7.38      0.94 o 
  -4  14   6      294.21      291.95      3.10 o 
  -3  14   6       68.40       62.79      1.16 o 
  -2  14   6       53.97       45.05      1.53 o 
  -1  14   6       73.67       73.64      1.92 o 
   0  14   6      240.94      254.99      3.00 o 
   1  14   6        7.80        6.12      0.64 o 
   2  14   6      113.71       91.24      5.55 o 
   3  14   6       45.38       42.45      1.45 o 
   4  14   6      129.16      117.11      5.21 o 
   5  14   6        1.71        1.77      2.23 o 
  -6  15   6      245.93      240.90      3.92 o 
  -5  15   6       28.91       30.04      1.87 o 
  -4  15   6        0.04        0.56      0.61 o 
  -3  15   6       12.14       13.72      1.07 o 
  -2  15   6       13.46       16.52      0.57 o 
  -1  15   6      191.99      194.93      3.00 o 
   0  15   6       84.87       73.52      1.69 o 
   1  15   6       45.87       41.75      2.67 o 
   2  15   6       35.91       40.13      2.90 o 
   3  15   6      178.01      180.25      8.37 o 
   4  15   6      103.00      106.67      4.25 o 
  -6  16   6       11.79       10.70      1.48 o 
  -5  16   6        0.02       -0.19      0.67 o 
  -4  16   6      109.25      103.77      1.60 o 
  -3  16   6      133.93      129.91      4.18 o 
  -2  16   6        9.86        8.66      1.00 o 
  -1  16   6      317.24      316.15      3.82 o 
   0  16   6       22.50       19.18      1.19 o 
   1  16   6       95.45      110.74      3.11 o 
   2  16   6       11.40       17.33      2.51 o 
   3  16   6       34.67       39.19      3.14 o 
   4  16   6       15.40       13.12      2.77 o 
  -6  17   6      206.38      210.57      3.73 o 
  -5  17   6        1.99        3.13      0.91 o 
  -4  17   6       24.25       20.55      1.11 o 
  -3  17   6       17.25       16.02      0.82 o 
  -2  17   6      248.63      230.59      6.84 o 
  -1  17   6       16.67       16.41      2.19 o 
   0  17   6       77.14       62.17      1.95 o 
   1  17   6        2.09        2.26      0.84 o 
   2  17   6      244.12      239.40      5.66 o 
   3  17   6        0.13        1.27      2.06 o 
   4  17   6       14.48       19.71      3.71 o 
  -5  18   6      106.96       97.28      3.40 o 
  -4  18   6       41.80       42.00      1.36 o 
  -3  18   6       57.29       56.71      2.41 o 
  -2  18   6        0.39        0.93      0.50 o 
  -1  18   6       49.15       49.54      3.65 o 
   0  18   6       61.36       70.13      2.22 o 
   1  18   6      384.86      357.34      5.70 o 
   2  18   6       40.46       28.93      3.57 o 
   3  18   6      121.07      121.90      4.74 o 
  -5  19   6       21.72       25.68      1.70 o 
  -4  19   6       76.65       72.42      2.63 o 
  -3  19   6      197.74      193.01      4.41 o 
  -2  19   6      235.28      215.58      4.33 o 
  -1  19   6      176.27      189.38      4.06 o 
   0  19   6       43.12       31.43      1.41 o 
   1  19   6      163.08      164.71      4.07 o 
   2  19   6      277.19      310.56      8.12 o 
   3  19   6       10.58       14.32      2.99 o 
  -4  20   6       96.69       91.38      3.19 o 
  -3  20   6       25.44       25.49      2.25 o 
  -2  20   6       50.19       56.93      2.79 o 
  -1  20   6       13.32       12.12      2.40 o 
   0  20   6      320.00      284.90      7.23 o 
   1  20   6        8.66       10.84      2.16 o 
   2  20   6       55.69       65.13      4.89 o 
  -3  21   6       12.66       15.58      2.16 o 
  -2  21   6        0.59        1.25      1.61 o 
  -1  21   6       33.64       35.99      3.52 o 
   0  21   6       37.98       47.44      2.90 o 
   1  21   6       78.89       83.20      3.90 o 
  -2  22   6       21.61       24.02      3.02 o 
  -1  22   6      142.03      152.14      4.78 o 
   0  22   6      133.34      151.11      4.85 o 
  -7   0   7      323.15      303.17      5.32 o 
  -5   0   7      312.51      311.76      4.17 o 
  -3   0   7     1343.10     1319.11     15.04 o 
  -1   0   7       45.65       44.47      1.00 o 
   1   0   7      973.39     1017.46     12.00 o 
   3   0   7      651.61      643.30      6.61 o 
   5   0   7      189.40      193.44      3.24 o 
  -8   1   7      100.82       87.03      2.55 o 
  -7   1   7        0.18       -0.23      0.86 o 
  -6   1   7       33.77       34.35      1.42 o 
  -5   1   7      210.21      210.16      2.32 o 
  -4   1   7        0.67       -0.35      0.75 o 
  -3   1   7       20.06       18.04      0.83 o 
  -2   1   7     1549.70     1598.26     10.06 o 
  -1   1   7      690.34      721.34      4.04 o 
   0   1   7        2.09        1.24      0.50 o 
   1   1   7       22.17       25.65      0.91 o 
   2   1   7     1054.41      969.46      6.57 o 
   3   1   7        0.01       -0.14      0.49 o 
   4   1   7       90.39       75.25      1.33 o 
   5   1   7       28.65       30.28      1.06 o 
   6   1   7      104.42      107.79      2.36 o 
  -8   2   7       20.61       24.15      1.77 o 
  -7   2   7        0.08        1.10      1.01 o 
  -6   2   7       10.66        9.26      1.18 o 
  -5   2   7        1.74        1.01      0.85 o 
  -4   2   7     1455.72     1494.35     11.07 o 
  -3   2   7      296.84      279.70      2.50 o 
  -2   2   7       12.77       12.22      0.76 o 
  -1   2   7      184.37      180.49      1.38 o 
   0   2   7      386.57      363.21      2.53 o 
   1   2   7      397.63      366.72      2.78 o 
   2   2   7      103.99       73.59      1.10 o 
   3   2   7      680.88      653.35      4.87 o 
   4   2   7       96.49       91.44      1.53 o 
   5   2   7       95.47       94.16      1.51 o 
   6   2   7        0.09       -0.73      1.42 o 
  -8   3   7      109.67       96.47      2.53 o 
  -7   3   7       21.73       21.31      1.51 o 
  -6   3   7        1.35        2.19      1.23 o 
  -5   3   7      232.66      238.96      3.04 o 
  -4   3   7       53.48       59.98      1.50 o 
  -3   3   7      177.05      167.88      1.60 o 
  -2   3   7        0.48        1.07      0.52 o 
  -1   3   7      546.02      569.57      3.35 o 
   0   3   7       20.10       21.85      0.50 o 
   1   3   7      473.28      489.47      3.34 o 
   2   3   7       50.15       57.16      1.27 o 
   3   3   7      739.22      669.69      4.86 o 
   4   3   7       25.07       20.23      0.86 o 
   5   3   7      146.26      140.09      1.85 o 
   6   3   7       36.74       36.93      1.71 o 
  -8   4   7      126.71      122.93      2.83 o 
  -7   4   7       87.57       80.96      1.90 o 
  -6   4   7       25.74       23.62      1.27 o 
  -5   4   7      180.35      177.46      2.08 o 
  -4   4   7      481.82      466.54      3.79 o 
  -3   4   7      146.23      143.80      1.54 o 
  -2   4   7        2.48        1.88      0.40 o 
  -1   4   7        6.98        6.61      0.63 o 
   0   4   7      209.03      205.17      1.39 o 
   1   4   7      102.42       97.89      1.16 o 
   2   4   7       69.48       68.02      1.00 o 
   3   4   7        0.66        1.68      0.55 o 
   4   4   7      285.19      283.97      2.55 o 
   5   4   7       35.07       31.00      1.35 o 
   6   4   7       14.84       20.59      1.62 o 
  -8   5   7        0.78        0.19      1.15 o 
  -7   5   7       63.02       62.11      1.97 o 
  -6   5   7       76.18       80.71      1.86 o 
  -5   5   7        0.22        1.25      0.92 o 
  -4   5   7       31.40       33.25      1.14 o 
  -3   5   7      932.55      927.29      6.21 o 
  -2   5   7      134.30      128.68      1.71 o 
  -1   5   7      537.13      518.30      4.46 o 
   0   5   7      192.13      196.76      2.78 o 
   1   5   7      864.91      844.47      5.40 o 
   2   5   7       14.43       14.77      0.70 o 
   3   5   7        0.41        0.65      0.53 o 
   4   5   7        0.61       -0.12      0.87 o 
   5   5   7        4.21        3.26      0.93 o 
   6   5   7       24.01       22.57      1.84 o 
  -8   6   7        0.03        0.97      1.14 o 
  -7   6   7       15.15       21.89      1.32 o 
  -6   6   7       36.53       37.91      1.51 o 
  -5   6   7      242.79      242.67      2.46 o 
  -4   6   7        2.00        1.14      0.66 o 
  -3   6   7      201.18      189.37      1.74 o 
  -2   6   7       55.66       52.83      0.83 o 
  -1   6   7        3.04        4.44      0.85 o 
   0   6   7     1055.01     1086.20      9.56 o 
   1   6   7     1366.69     1398.39     20.72 o 
   2   6   7     1166.53     1188.84      8.44 o 
   3   6   7      739.72      723.44      6.31 o 
   4   6   7      115.23      112.07      2.24 o 
   5   6   7       37.42       36.86      2.68 o 
   6   6   7       91.91      102.03      4.17 o 
  -8   7   7        3.63        2.64      1.33 o 
  -7   7   7        6.11        6.82      1.09 o 
  -6   7   7       15.72       14.20      1.18 o 
  -5   7   7        0.32        0.56      0.80 o 
  -4   7   7        9.32        7.76      0.79 o 
  -3   7   7      121.27      115.36      1.87 o 
  -2   7   7      875.61      887.23      7.94 o 
  -1   7   7      288.48      288.71      3.06 o 
   0   7   7      627.94      633.28      6.11 o 
   1   7   7       29.90       40.29      3.27 o 
   2   7   7     1583.93     1602.84     12.79 o 
   3   7   7        1.09        1.33      0.51 o 
   4   7   7        5.43        5.21      0.62 o 
   5   7   7        0.36       -0.75      1.12 o 
  -8   8   7        3.30        3.59      1.37 o 
  -7   8   7       15.18       16.33      2.13 o 
  -6   8   7       28.19       21.24      1.20 o 
  -5   8   7       43.60       43.47      1.41 o 
  -4   8   7       86.36       88.78      1.68 o 
  -3   8   7      349.07      336.36      2.86 o 
  -2   8   7        4.85        2.79      0.93 o 
  -1   8   7       53.62       51.74      1.55 o 
   0   8   7     1816.79     1871.69     16.52 o 
   1   8   7      154.57      141.96      2.31 o 
   2   8   7      502.06      468.23      7.62 o 
   3   8   7      355.63      322.42      3.46 o 
   4   8   7       21.64       21.92      2.87 o 
   5   8   7       15.38       14.51      2.02 o 
  -7   9   7       28.14       27.71      1.91 o 
  -6   9   7        9.93        9.39      1.36 o 
  -5   9   7      117.84      116.80      2.14 o 
  -4   9   7       16.35       15.73      0.97 o 
  -3   9   7      123.56      128.50      1.69 o 
  -2   9   7       52.11       49.58      1.58 o 
  -1   9   7       78.38       69.63      1.98 o 
   0   9   7      254.65      243.63      2.96 o 
   1   9   7      126.38      123.57      2.49 o 
   2   9   7       38.68       34.30      0.93 o 
   3   9   7       75.28       61.00      1.49 o 
   4   9   7       17.41       23.14      1.21 o 
   5   9   7       28.94       25.49      1.64 o 
  -7  10   7        1.41        1.93      1.39 o 
  -6  10   7        7.13        8.04      1.26 o 
  -5  10   7       14.06       14.70      1.24 o 
  -4  10   7      191.58      190.87      2.42 o 
  -3  10   7       93.18       93.18      2.05 o 
  -2  10   7       12.83       10.41      1.22 o 
  -1  10   7       80.47       86.67      1.89 o 
   0  10   7      112.23      124.89      2.49 o 
   1  10   7       26.28       22.01      1.07 o 
   2  10   7        9.21        9.64      2.34 o 
   3  10   7        0.09        0.18      0.40 o 
   4  10   7      130.23      139.73      2.33 o 
   5  10   7       33.21       37.65      3.09 o 
  -7  11   7       67.59       63.75      2.56 o 
  -6  11   7        0.51        1.36      1.14 o 
  -5  11   7      132.74      134.47      2.33 o 
  -4  11   7       52.81       56.79      1.39 o 
  -3  11   7       13.73        9.24      0.61 o 
  -2  11   7      185.42      201.93      2.90 o 
  -1  11   7      464.43      455.03      4.94 o 
   0  11   7       89.14       89.21      1.77 o 
   1  11   7       50.59       48.29      2.71 o 
   2  11   7       10.90       20.53      2.30 o 
   3  11   7       10.16       15.74      1.85 o 
   4  11   7        0.02       -0.76      1.38 o 
   5  11   7       28.04       21.73      2.86 o 
  -7  12   7       46.76       50.35      2.42 o 
  -6  12   7       54.40       52.03      2.09 o 
  -5  12   7       45.71       47.20      1.45 o 
  -4  12   7      207.46      194.77      2.74 o 
  -3  12   7       75.86       70.80      1.46 o 
  -2  12   7        0.00        0.10      0.93 o 
  -1  12   7        6.78        6.79      1.43 o 
   0  12   7       71.57       76.13      1.68 o 
   1  12   7      460.73      436.39      7.85 o 
   2  12   7        0.99        3.31      2.22 o 
   3  12   7       48.87       47.80      2.91 o 
   4  12   7        2.39        0.23      1.51 o 
   5  12   7        0.66       -0.20      1.82 o 
  -7  13   7       49.31       52.04      2.25 o 
  -6  13   7       74.39       74.06      1.73 o 
  -5  13   7       44.43       47.04      1.67 o 
  -4  13   7       55.92       52.92      1.57 o 
  -3  13   7      141.98      123.17      4.00 o 
  -2  13   7        4.34        5.46      1.37 o 
  -1  13   7       58.27       58.46      1.80 o 
   0  13   7       66.91       59.75      2.01 o 
   1  13   7        4.66        3.86      0.70 o 
   2  13   7      217.05      238.38      5.20 o 
   3  13   7       33.64       39.94      2.92 o 
   4  13   7       23.03       25.30      2.32 o 
  -6  14   7       44.09       42.22      1.67 o 
  -5  14   7       25.08       21.08      0.96 o 
  -4  14   7       47.64       41.90      1.45 o 
  -3  14   7      239.50      246.31      5.35 o 
  -2  14   7        5.09        3.70      1.25 o 
  -1  14   7       50.68       50.18      1.75 o 
   0  14   7       85.12       96.13      2.19 o 
   1  14   7      215.22      216.82      5.97 o 
   2  14   7        0.09       -1.74      1.83 o 
   3  14   7       49.53       58.07      4.05 o 
   4  14   7       17.87       21.80      3.61 o 
  -6  15   7        0.09        0.52      1.10 o 
  -5  15   7      100.34       98.95      2.53 o 
  -4  15   7       12.87        8.86      0.68 o 
  -3  15   7       23.64       20.29      1.59 o 
  -2  15   7      334.22      314.77      4.30 o 
  -1  15   7      251.39      234.80      4.50 o 
   0  15   7        6.24        5.43      0.94 o 
   1  15   7       33.12       28.23      1.22 o 
   2  15   7       30.27       28.14      2.81 o 
   3  15   7       92.60      112.38      5.09 o 
   4  15   7       19.87       28.84      3.89 o 
  -6  16   7        0.04        0.93      1.37 o 
  -5  16   7       73.69       74.06      2.06 o 
  -4  16   7      279.73      287.52      5.64 o 
  -3  16   7        0.37        1.39      1.61 o 
  -2  16   7       16.71       20.06      1.57 o 
  -1  16   7       15.51       15.05      1.62 o 
   0  16   7      197.05      186.31      4.48 o 
   1  16   7        0.52        0.81      0.82 o 
   2  16   7        3.84       -0.94      2.35 o 
   3  16   7       11.45        7.09      3.05 o 
  -5  17   7      166.24      175.41      4.52 o 
  -4  17   7       76.52       81.60      3.08 o 
  -3  17   7        7.40        6.74      2.00 o 
  -2  17   7      258.27      255.41      3.69 o 
  -1  17   7       25.47       27.89      1.58 o 
   0  17   7       11.93       11.54      1.10 o 
   1  17   7       60.78       69.36      2.98 o 
   2  17   7        1.10        3.94      2.28 o 
   3  17   7      104.62      120.13      4.74 o 
  -5  18   7        1.20        2.34      1.89 o 
  -4  18   7        2.15        1.44      1.75 o 
  -3  18   7        4.35        7.23      2.05 o 
  -2  18   7       29.44       30.93      1.77 o 
  -1  18   7       34.27       35.35      2.11 o 
   0  18   7       82.42       78.89      2.44 o 
   1  18   7      112.95      134.85      3.85 o 
   2  18   7        3.01        1.92      2.23 o 
  -4  19   7       36.55       41.44      2.70 o 
  -3  19   7       53.82       62.27      3.17 o 
  -2  19   7       28.47       32.21      1.82 o 
  -1  19   7        0.06        0.45      1.02 o 
   0  19   7        9.07        9.46      2.34 o 
   1  19   7       41.20       54.07      3.06 o 
   2  19   7       78.44       72.32      6.67 o 
  -3  20   7       10.39       11.22      2.18 o 
  -2  20   7        1.05        1.14      1.20 o 
  -1  20   7      119.77      130.66      3.91 o 
   0  20   7       14.39       11.15      2.30 o 
   1  20   7      237.28      266.60      6.23 o 
  -2  21   7       86.35       96.61      3.80 o 
  -1  21   7       82.50       90.50      3.63 o 
   0  21   7       72.56       88.07      3.76 o 
  -8   0   8      198.66      200.20      4.54 o 
  -6   0   8       14.39       10.52      1.49 o 
  -4   0   8        4.60        3.56      1.24 o 
  -2   0   8       66.03       67.05      1.40 o 
   0   0   8      580.58      583.74      9.18 o 
   2   0   8       30.96       22.01      1.02 o 
   4   0   8      156.91      150.58      2.42 o 
  -8   1   8       68.62       68.41      2.40 o 
  -7   1   8       10.30       10.28      1.26 o 
  -6   1   8        0.48        0.58      0.90 o 
  -5   1   8      144.03      143.24      2.14 o 
  -4   1   8       34.46       34.00      1.13 o 
  -3   1   8      739.28      728.45      5.25 o 
  -2   1   8        1.98        3.55      0.56 o 
  -1   1   8      397.83      395.33      2.67 o 
   0   1   8       27.80       27.03      1.05 o 
   1   1   8      127.02      142.20      1.61 o 
   2   1   8        7.50        8.74      0.62 o 
   3   1   8        8.53        9.93      0.75 o 
   4   1   8      141.83      126.70      1.71 o 
   5   1   8       21.17       32.98      1.55 o 
  -8   2   8       11.14       14.30      1.52 o 
  -7   2   8        1.42        1.94      0.99 o 
  -6   2   8       14.79       20.11      2.08 o 
  -5   2   8      133.89      127.57      2.39 o 
  -4   2   8     1030.15     1018.92      7.46 o 
  -3   2   8      282.26      284.87      2.87 o 
  -2   2   8        8.71        8.39      0.62 o 
  -1   2   8        4.65        9.17      0.65 o 
   0   2   8      137.17      138.04      1.61 o 
   1   2   8      151.39      161.62      1.59 o 
   2   2   8       88.23       78.80      1.15 o 
   3   2   8        4.87       10.42      0.83 o 
   4   2   8      158.77      156.15      1.81 o 
   5   2   8       71.82       77.05      1.82 o 
  -8   3   8        0.00        0.45      1.04 o 
  -7   3   8        5.45        5.27      1.24 o 
  -6   3   8       70.43       73.87      2.73 o 
  -5   3   8        0.02        0.13      0.64 o 
  -4   3   8        7.92        6.94      0.76 o 
  -3   3   8      182.49      174.52      1.62 o 
  -2   3   8      768.87      755.91      4.79 o 
  -1   3   8       81.92       87.89      1.27 o 
   0   3   8       37.71       39.71      0.88 o 
   1   3   8       71.14       56.45      0.86 o 
   2   3   8      396.40      367.66      2.84 o 
   3   3   8       64.75       57.31      1.41 o 
   4   3   8        0.10        0.40      0.62 o 
   5   3   8       68.27       67.32      1.89 o 
  -8   4   8        0.70        1.04      1.39 o 
  -7   4   8       57.49       59.29      1.71 o 
  -6   4   8       24.39       22.01      1.19 o 
  -5   4   8      117.86      114.99      1.76 o 
  -4   4   8       15.96       14.93      1.02 o 
  -3   4   8        4.91        4.31      0.51 o 
  -2   4   8       23.15       24.19      0.63 o 
  -1   4   8      209.60      212.02      1.79 o 
   0   4   8        1.11        1.62      0.20 o 
   1   4   8        8.65        7.05      0.53 o 
   2   4   8       17.32       20.88      0.75 o 
   3   4   8      348.86      347.30      2.69 o 
   4   4   8        0.94        0.33      0.63 o 
   5   4   8      137.36      136.92      5.53 o 
  -7   5   8        1.90        2.05      0.98 o 
  -6   5   8      147.31      147.11      3.34 o 
  -5   5   8       84.55       86.20      1.61 o 
  -4   5   8       52.24       48.37      1.05 o 
  -3   5   8      333.46      331.82      2.59 o 
  -2   5   8       50.18       46.54      0.64 o 
  -1   5   8      149.75      145.34      2.50 o 
   0   5   8      167.03      163.22      3.05 o 
   1   5   8        9.90       13.74      0.53 o 
   2   5   8      602.82      586.08      5.58 o 
   3   5   8        6.01        6.91      0.60 o 
   4   5   8       12.53       16.35      0.90 o 
   5   5   8       64.42       80.72      2.53 o 
  -7   6   8        0.57        1.34      0.98 o 
  -6   6   8       27.12       31.69      1.40 o 
  -5   6   8       18.06       16.65      0.96 o 
  -4   6   8      134.60      134.96      1.55 o 
  -3   6   8       56.81       51.68      0.85 o 
  -2   6   8       10.53       10.28      1.14 o 
  -1   6   8        6.02        4.78      0.92 o 
   0   6   8      330.39      324.60      3.64 o 
   1   6   8       34.46       25.92      1.34 o 
   2   6   8      203.19      196.88      3.59 o 
   3   6   8      183.64      149.31      2.75 o 
   4   6   8      110.53      111.01      2.95 o 
   5   6   8       66.01       64.98      2.90 o 
  -7   7   8       10.79       11.42      1.19 o 
  -6   7   8        1.79        1.45      0.94 o 
  -5   7   8       12.30       13.15      0.99 o 
  -4   7   8       21.68       18.95      1.04 o 
  -3   7   8      213.63      201.25      2.54 o 
  -2   7   8       56.15       54.80      1.76 o 
  -1   7   8        0.37       -0.46      1.02 o 
   0   7   8      253.00      239.33      3.06 o 
   1   7   8      290.10      278.85      3.97 o 
   2   7   8        0.53        0.42      0.29 o 
   3   7   8        6.21        4.10      0.62 o 
   4   7   8        4.68        5.32      0.72 o 
   5   7   8      207.35      206.28      5.10 o 
  -7   8   8        4.83        5.67      1.36 o 
  -6   8   8       73.95       81.52      2.36 o 
  -5   8   8        0.19        0.29      0.87 o 
  -4   8   8      482.07      492.52      4.51 o 
  -3   8   8       18.55       17.36      1.24 o 
  -2   8   8       28.06       27.96      1.70 o 
  -1   8   8       10.93       15.34      1.30 o 
   0   8   8        2.39        1.69      0.92 o 
   1   8   8      208.83      211.61      3.01 o 
   2   8   8        1.08        3.80      1.61 o 
   3   8   8       22.63       27.05      2.41 o 
   4   8   8      155.02      156.95      4.10 o 
  -7   9   8        0.14        0.64      1.18 o 
  -6   9   8      208.39      212.93      3.03 o 
  -5   9   8       11.63       13.50      1.07 o 
  -4   9   8        6.43        5.66      0.73 o 
  -3   9   8      613.18      607.81      5.68 o 
  -2   9   8      274.73      277.54      3.19 o 
  -1   9   8       77.90       76.28      1.97 o 
   0   9   8      227.87      224.26      3.22 o 
   1   9   8      166.86      147.40      2.60 o 
   2   9   8      184.68      200.80      5.13 o 
   3   9   8       73.63       77.67      3.08 o 
   4   9   8      219.05      236.47      6.07 o 
  -7  10   8        0.92        2.10      1.35 o 
  -6  10   8       10.38       12.11      1.42 o 
  -5  10   8       94.99       91.47      1.85 o 
  -4  10   8       85.28       71.11      1.31 o 
  -3  10   8       28.97       36.42      1.71 o 
  -2  10   8       46.67       41.03      2.29 o 
  -1  10   8      458.46      460.72      6.41 o 
   0  10   8      519.54      529.57      5.27 o 
   1  10   8       66.13       66.62      1.69 o 
   2  10   8        4.26        4.23      2.09 o 
   3  10   8      196.53      187.09      4.57 o 
   4  10   8        1.25        2.14      1.86 o 
  -7  11   8        0.50        1.06      1.08 o 
  -6  11   8       27.00       31.01      1.79 o 
  -5  11   8        3.06        4.05      1.12 o 
  -4  11   8       21.73       16.72      1.03 o 
  -3  11   8      178.74      190.35      3.25 o 
  -2  11   8      866.45      890.76      9.43 o 
  -1  11   8      478.37      498.85      5.26 o 
   0  11   8        0.00        0.87      1.04 o 
   1  11   8       54.93       57.52      1.55 o 
   2  11   8      110.14      111.18      3.62 o 
   3  11   8      157.17      172.68      4.57 o 
   4  11   8       54.20       52.68      3.23 o 
  -6  12   8        0.10        1.13      1.00 o 
  -5  12   8       20.61       16.67      0.98 o 
  -4  12   8      143.83      148.26      4.27 o 
  -3  12   8      168.04      181.93      3.13 o 
  -2  12   8        0.03       -0.77      1.02 o 
  -1  12   8       69.07       71.63      2.50 o 
   0  12   8      323.44      342.12      4.74 o 
   1  12   8       15.85       13.61      3.06 o 
   2  12   8        4.11        7.82      2.09 o 
   3  12   8        0.05        1.59      1.86 o 
   4  12   8        3.09        3.52      2.65 o 
  -6  13   8       18.71       20.45      1.13 o 
  -5  13   8       65.33       66.38      2.81 o 
  -4  13   8        2.07        1.11      1.07 o 
  -3  13   8       55.87       55.10      2.20 o 
  -2  13   8        0.91        0.59      1.11 o 
  -1  13   8       18.67       20.60      1.48 o 
   0  13   8       58.19       58.25      1.63 o 
   1  13   8       64.78       54.62      2.65 o 
   2  13   8       13.97        7.59      2.20 o 
   3  13   8       25.23       23.28      2.81 o 
  -6  14   8        3.42        2.61      1.82 o 
  -5  14   8       44.59       44.33      2.70 o 
  -4  14   8       41.81       41.81      2.69 o 
  -3  14   8       33.89       33.75      2.00 o 
  -2  14   8       18.44       14.96      1.45 o 
  -1  14   8       39.69       37.98      2.07 o 
   0  14   8      112.69      101.54      2.03 o 
   1  14   8       40.89       37.08      3.32 o 
   2  14   8       53.87       54.81      4.07 o 
   3  14   8       44.50       55.74      5.69 o 
  -5  15   8       65.80       80.11      2.92 o 
  -4  15   8       11.30       11.86      1.68 o 
  -3  15   8       38.91       39.21      2.25 o 
  -2  15   8       34.88       39.82      2.19 o 
  -1  15   8       75.49       77.81      2.14 o 
   0  15   8       16.81       13.08      1.24 o 
   1  15   8       99.97      103.20      9.63 o 
   2  15   8       19.52       21.11      3.21 o 
   3  15   8        4.49        2.12      3.11 o 
  -5  16   8        5.67        3.58      1.85 o 
  -4  16   8       26.77       23.43      2.12 o 
  -3  16   8       42.50       51.43      2.65 o 
  -2  16   8        1.95        2.88      1.43 o 
  -1  16   8      139.91      133.40      2.75 o 
   0  16   8       19.43       20.55      1.62 o 
   1  16   8       88.33      102.20      4.17 o 
   2  16   8      147.51      155.14      5.10 o 
  -4  17   8       14.45       13.77      2.04 o 
  -3  17   8       11.63        9.19      1.96 o 
  -2  17   8       32.29       33.69      2.15 o 
  -1  17   8       13.57        8.98      1.34 o 
   0  17   8        0.48        0.82      1.18 o 
   1  17   8        7.42        6.49      2.80 o 
   2  17   8      114.78      115.89      4.77 o 
  -4  18   8        0.40        1.56      1.59 o 
  -3  18   8       73.19       72.38      2.65 o 
  -2  18   8       22.11       18.30      2.00 o 
  -1  18   8       51.81       60.18      2.55 o 
   0  18   8       23.33       22.89      2.48 o 
   1  18   8        3.22        2.53      2.87 o 
  -3  19   8       33.00       33.22      2.25 o 
  -2  19   8       41.64       39.27      2.01 o 
  -1  19   8       36.38       29.08      1.68 o 
   0  19   8       10.50        7.75      2.27 o 
  -7   0   9      192.97      208.85      5.06 o 
  -5   0   9        0.74        1.44      1.01 o 
  -3   0   9      398.93      401.97      4.38 o 
  -1   0   9        7.70       10.83      0.91 o 
   1   0   9      248.28      232.33      6.15 o 
   3   0   9      108.25      105.17      1.92 o 
  -7   1   9        3.42        3.83      1.33 o 
  -6   1   9      127.91      119.81      2.17 o 
  -5   1   9       27.67       30.65      1.31 o 
  -4   1   9        0.60        0.21      0.59 o 
  -3   1   9        2.16        1.90      0.56 o 
  -2   1   9      318.72      306.13      2.39 o 
  -1   1   9       81.70       85.83      0.96 o 
   0   1   9       77.40       85.14      1.50 o 
   1   1   9       30.73       34.37      1.61 o 
   2   1   9      143.01      128.57      1.45 o 
   3   1   9       23.73       21.71      0.94 o 
   4   1   9        6.80        8.56      0.89 o 
  -7   2   9       10.32       11.93      1.32 o 
  -6   2   9       56.94       61.42      1.73 o 
  -5   2   9        0.01       -0.06      0.75 o 
  -4   2   9      308.52      287.42      3.38 o 
  -3   2   9      146.51      142.20      1.54 o 
  -2   2   9       31.81       35.40      0.72 o 
  -1   2   9        2.52        4.11      0.60 o 
   0   2   9      402.45      364.87      3.49 o 
   1   2   9      431.98      394.55      3.32 o 
   2   2   9      106.32       82.84      1.25 o 
   3   2   9       29.87       23.18      0.81 o 
   4   2   9       33.66       34.35      1.16 o 
  -7   3   9       17.04       15.56      1.30 o 
  -6   3   9       29.76       25.86      1.30 o 
  -5   3   9      154.29      150.45      2.09 o 
  -4   3   9        0.28        0.71      0.67 o 
  -3   3   9       96.85       91.03      1.55 o 
  -2   3   9       29.21       33.42      0.92 o 
  -1   3   9     1006.50     1012.73      6.94 o 
   0   3   9       46.83       38.19      1.09 o 
   1   3   9      202.49      208.64      2.28 o 
   2   3   9        7.28        8.64      0.61 o 
   3   3   9       83.23       67.62      1.23 o 
   4   3   9        9.57       12.18      2.55 o 
  -7   4   9        1.53        2.53      1.10 o 
  -6   4   9       25.40       31.12      1.37 o 
  -5   4   9       22.03       18.17      1.02 o 
  -4   4   9      177.99      173.22      2.18 o 
  -3   4   9        0.31        0.91      0.46 o 
  -2   4   9       20.89       22.39      0.79 o 
  -1   4   9        3.07        4.41      0.31 o 
   0   4   9      122.00      121.76      3.01 o 
   1   4   9      234.23      200.94      3.56 o 
   2   4   9       10.86       12.79      0.87 o 
   3   4   9       33.88       39.08      1.39 o 
   4   4   9      159.13      165.07      4.36 o 
  -7   5   9       29.96       27.52      1.66 o 
  -6   5   9       24.82       27.33      1.29 o 
  -5   5   9       84.32       82.77      1.90 o 
  -4   5   9        3.57        4.65      0.66 o 
  -3   5   9       43.00       34.18      1.18 o 
  -2   5   9       27.45       28.69      0.91 o 
  -1   5   9      675.55      681.47      6.01 o 
   0   5   9       43.31       49.22      1.44 o 
   1   5   9      150.84      143.21      4.76 o 
   2   5   9       60.59       56.53      1.79 o 
   3   5   9        0.27       -0.18      0.75 o 
   4   5   9      120.14      132.52      4.18 o 
  -7   6   9       24.82       28.84      1.44 o 
  -6   6   9        0.30        0.68      0.75 o 
  -5   6   9       22.92       24.22      1.17 o 
  -4   6   9      276.87      274.38      3.70 o 
  -3   6   9      425.30      406.25      5.97 o 
  -2   6   9       61.15       66.82      1.97 o 
  -1   6   9      101.04      106.42      1.90 o 
   0   6   9      420.40      451.66      4.89 o 
   1   6   9       52.40       50.71      2.99 o 
   2   6   9        7.61        6.77      1.60 o 
   3   6   9       37.08       32.64      1.76 o 
   4   6   9       49.96       52.68      6.01 o 
  -7   7   9       17.55       18.11      1.53 o 
  -6   7   9        5.24        5.86      0.90 o 
  -5   7   9        0.24        0.56      0.69 o 
  -4   7   9        5.96        3.88      0.83 o 
  -3   7   9       56.43       47.70      1.69 o 
  -2   7   9     1738.76     1852.81     16.32 o 
  -1   7   9       53.91       47.94      1.61 o 
   0   7   9      162.03      166.63      2.51 o 
   1   7   9       70.21       74.29      2.11 o 
   2   7   9      137.15      137.37      3.56 o 
   3   7   9        0.02        0.55      1.58 o 
   4   7   9       56.79       65.76      3.03 o 
  -6   8   9        7.49        7.96      1.39 o 
  -5   8   9       34.29       32.40      2.01 o 
  -4   8   9      256.57      268.34      4.63 o 
  -3   8   9        9.24        8.67      1.48 o 
  -2   8   9      146.69      145.40      2.50 o 
  -1   8   9        0.79        0.82      1.02 o 
   0   8   9      277.42      288.42      3.95 o 
   1   8   9       66.27       63.44      2.37 o 
   2   8   9        0.75        0.36      1.36 o 
   3   8   9       98.71       89.72      3.18 o 
   4   8   9       31.17       33.87      2.69 o 
  -6   9   9        6.80        6.61      1.18 o 
  -5   9   9       64.97       62.36      3.03 o 
  -4   9   9       19.15       18.55      3.23 o 
  -3   9   9       37.34       38.69      1.66 o 
  -2   9   9       26.64       29.16      1.75 o 
  -1   9   9      100.72       92.94      2.26 o 
   0   9   9       95.46       87.27      2.36 o 
   1   9   9      216.95      213.35      3.51 o 
   2   9   9       75.98       74.19      3.53 o 
   3   9   9        0.93        1.02      1.59 o 
  -6  10   9       12.32       14.46      1.34 o 
  -5  10   9       11.47       13.09      3.53 o 
  -4  10   9      159.61      168.02      3.56 o 
  -3  10   9        2.06        3.40      1.20 o 
  -2  10   9       26.98       31.49      2.02 o 
  -1  10   9        4.38        4.90      1.23 o 
   0  10   9      161.73      183.65      2.88 o 
   1  10   9        0.08        0.56      0.83 o 
   2  10   9       57.32       70.58      4.99 o 
   3  10   9        4.70        3.25      2.85 o 
  -6  11   9        3.86        4.38      1.58 o 
  -5  11   9       39.31       44.67      2.23 o 
  -4  11   9       31.36       35.38      1.79 o 
  -3  11   9        5.32        2.24      1.12 o 
  -2  11   9       90.96      104.11      2.56 o 
  -1  11   9      137.42      146.66      2.89 o 
   0  11   9       67.45       64.82      1.77 o 
   1  11   9      183.75      179.90      3.25 o 
   2  11   9       68.67       80.57      3.50 o 
   3  11   9        6.25        3.11      2.75 o 
  -6  12   9        0.18        0.85      1.54 o 
  -5  12   9       10.96       12.38      1.80 o 
  -4  12   9        2.37        2.04      1.37 o 
  -3  12   9      144.60      145.54      3.55 o 
  -2  12   9        2.47        2.78      1.17 o 
  -1  12   9       57.83       54.01      2.50 o 
   0  12   9      126.07      129.56      2.67 o 
   1  12   9        6.37        6.52      2.08 o 
   2  12   9      117.78      133.51      4.33 o 
   3  12   9       46.59       41.88      4.38 o 
  -5  13   9        0.74       -0.48      1.32 o 
  -4  13   9       13.32       14.30      1.83 o 
  -3  13   9      177.89      179.01      3.26 o 
  -2  13   9       16.45       18.67      1.79 o 
  -1  13   9        1.81        0.66      1.03 o 
   0  13   9       39.01       45.71      2.19 o 
   1  13   9        0.07        1.63      1.94 o 
   2  13   9      135.70      144.10      4.69 o 
  -5  14   9       79.69       80.91      2.87 o 
  -4  14   9       27.41       24.11      2.52 o 
  -3  14   9       14.03       15.35      1.67 o 
  -2  14   9        1.97        1.45      1.20 o 
  -1  14   9       35.32       36.32      1.80 o 
   0  14   9       85.63       92.32      4.20 o 
   1  14   9      136.91      155.41      4.88 o 
   2  14   9       10.96       14.96      2.74 o 
  -4  15   9       15.22       19.56      2.00 o 
  -3  15   9        0.05        0.96      1.22 o 
  -2  15   9       14.28       10.32      1.67 o 
  -1  15   9       52.20       59.31      1.95 o 
   0  15   9        1.71        3.86      1.12 o 
   1  15   9       47.67       53.22      4.41 o 
  -4  16   9      242.61      249.05      4.41 o 
  -3  16   9       29.36       27.85      2.09 o 
  -2  16   9        3.85        4.14      1.34 o 
  -1  16   9        4.76        8.47      1.32 o 
   0  16   9      101.70      112.49      4.12 o 
   1  16   9        0.09        2.77      3.97 o 
  -3  17   9       19.64       18.91      2.21 o 
  -2  17   9        5.98        6.88      1.45 o 
  -1  17   9       53.96       59.95      2.05 o 
   0  17   9        0.10       -0.46      1.83 o 
  -6   0  10        0.94        0.13      1.32 o 
  -4   0  10       22.82       16.67      1.39 o 
  -2   0  10       46.41       52.36      1.28 o 
   0   0  10       38.38       40.37      2.01 o 
   2   0  10       60.04       60.21      2.38 o 
  -6   1  10       29.13       26.77      1.35 o 
  -5   1  10       90.45       90.66      1.65 o 
  -4   1  10        0.99        1.76      0.69 o 
  -3   1  10       60.51       62.56      1.42 o 
  -2   1  10       21.50       19.05      1.30 o 
  -1   1  10      119.41      116.45      1.59 o 
   0   1  10       72.97       71.17      1.12 o 
   1   1  10        6.97        9.31      0.66 o 
   2   1  10        0.56        0.95      0.56 o 
   3   1  10       18.30       17.47      1.74 o 
  -6   2  10       37.36       39.35      1.61 o 
  -5   2  10       39.25       38.76      1.31 o 
  -4   2  10      108.56       99.14      1.83 o 
  -3   2  10       61.92       58.05      1.41 o 
  -2   2  10        4.16        3.80      0.55 o 
  -1   2  10        6.25       12.28      0.70 o 
   0   2  10      170.79      162.23      1.86 o 
   1   2  10        3.22        2.53      0.54 o 
   2   2  10       10.71        4.63      0.89 o 
   3   2  10        8.85        8.98      1.24 o 
  -6   3  10      132.08      130.93      2.72 o 
  -5   3  10       22.22       23.10      1.27 o 
  -4   3  10       14.65       12.18      0.83 o 
  -3   3  10       45.58       40.53      1.55 o 
  -2   3  10      135.55      130.67      2.39 o 
  -1   3  10       13.76       12.78      0.69 o 
   0   3  10       34.36       35.84      2.18 o 
   1   3  10       13.85       11.38      1.45 o 
   2   3  10       93.17       83.12      2.05 o 
   3   3  10        5.00        5.28      1.04 o 
  -6   4  10        0.17       -0.43      0.77 o 
  -5   4  10      188.87      185.42      3.18 o 
  -4   4  10      130.21      124.68      2.32 o 
  -3   4  10       59.01       59.15      1.10 o 
  -2   4  10       36.13       31.79      1.42 o 
  -1   4  10       45.08       48.33      1.64 o 
   0   4  10        0.90        1.32      0.98 o 
   1   4  10      137.07      145.08      4.68 o 
   2   4  10        1.34        4.11      0.99 o 
   3   4  10      112.55      121.88      2.95 o 
  -6   5  10       12.98       15.30      1.24 o 
  -5   5  10        1.35        1.64      0.68 o 
  -4   5  10        4.07        3.54      0.76 o 
  -3   5  10      187.63      200.63      3.13 o 
  -2   5  10      123.07      124.02      2.10 o 
  -1   5  10        2.03        1.89      0.91 o 
   0   5  10        0.02       -0.13      0.88 o 
   1   5  10       62.42       74.32      3.28 o 
   2   5  10       23.87       24.47      1.71 o 
   3   5  10       31.89       30.21      3.40 o 
  -6   6  10       10.86        8.30      0.96 o 
  -5   6  10       24.30       26.80      4.17 o 
  -4   6  10       20.50       23.25      1.78 o 
  -3   6  10       19.93       16.83      1.57 o 
  -2   6  10        0.18        0.50      0.87 o 
  -1   6  10       17.94       18.34      1.28 o 
   0   6  10      462.96      484.06      5.89 o 
   1   6  10       14.37       13.36      2.32 o 
   2   6  10        9.55        7.06      5.65 o 
   3   6  10        0.52        0.25      1.22 o 
  -6   7  10        0.66       -0.69      1.29 o 
  -5   7  10        2.93        1.74      1.31 o 
  -4   7  10       18.50       18.28      1.92 o 
  -3   7  10      177.74      172.10      2.85 o 
  -2   7  10       83.15       88.15      2.36 o 
  -1   7  10       32.89       34.01      1.68 o 
   0   7  10       93.91       87.56      3.12 o 
   1   7  10      269.11      254.50      5.57 o 
   2   7  10        6.76        5.24      2.23 o 
   3   7  10       40.89       44.93      3.11 o 
  -6   8  10       20.74       14.24      4.07 o 
  -5   8  10       19.87       16.76      3.79 o 
  -4   8  10        3.12        0.85      1.25 o 
  -3   8  10       19.62       17.75      1.70 o 
  -2   8  10       71.52       69.04      2.02 o 
  -1   8  10      145.80      150.33      3.51 o 
   0   8  10      201.96      215.40      3.28 o 
   1   8  10        1.60        0.61      1.46 o 
   2   8  10      157.74      172.83      5.77 o 
  -5   9  10       12.42       10.35      2.69 o 
  -4   9  10       30.64       28.32      4.38 o 
  -3   9  10       70.79       65.41      2.14 o 
  -2   9  10        8.89        7.37      1.46 o 
  -1   9  10      233.54      240.37      3.89 o 
   0   9  10       36.97       46.25      1.68 o 
   1   9  10        1.41        1.09      2.06 o 
   2   9  10      260.31      284.36      7.92 o 
  -5  10  10      330.82      342.50      5.94 o 
  -4  10  10      213.35      198.49      3.73 o 
  -3  10  10        0.64        0.68      1.11 o 
  -2  10  10        0.06       -0.42      1.02 o 
  -1  10  10      140.07      139.62      2.82 o 
   0  10  10       16.73       20.41      1.40 o 
   1  10  10      164.04      190.70      5.83 o 
   2  10  10      103.81      113.48      5.36 o 
  -5  11  10        3.97        2.05      1.67 o 
  -4  11  10        6.40        3.16      1.35 o 
  -3  11  10      192.63      188.70      3.37 o 
  -2  11  10      313.85      317.20      4.50 o 
  -1  11  10        0.43        1.59      1.11 o 
   0  11  10        0.78        1.48      1.03 o 
   1  11  10       78.83       83.82      4.59 o 
  -4  12  10      189.87      208.68      3.48 o 
  -3  12  10       25.85       28.01      2.02 o 
  -2  12  10        2.42        3.49      1.32 o 
  -1  12  10       12.75       16.09      1.59 o 
   0  12  10       63.86       69.98      2.77 o 
   1  12  10       66.89       75.04      4.91 o 
  -4  13  10        1.45        0.15      1.48 o 
  -3  13  10       35.21       33.93      2.21 o 
  -2  13  10        0.09       -1.17      1.17 o 
  -1  13  10        3.01        3.14      1.59 o 
   0  13  10       58.86       63.02      1.95 o 
   1  13  10       43.49       43.61      3.88 o 
  -3  14  10        4.90        3.52      1.66 o 
  -2  14  10       10.94        9.32      2.20 o 
  -1  14  10        0.61       -0.53      1.11 o 
   0  14  10       68.76       63.51      2.41 o 
  -2  15  10        3.17        1.96      1.53 o 
  -1  15  10       90.78       94.06      3.19 o 
  -5   0  11        0.76        0.32      1.29 o 
  -3   0  11       39.65       39.49      1.85 o 
  -1   0  11       50.85       63.05      3.00 o 
   1   0  11       48.41       45.95      3.48 o 
  -5   1  11        1.26        1.67      0.76 o 
  -4   1  11        0.56        0.70      0.57 o 
  -3   1  11        8.13        8.20      0.69 o 
  -2   1  11      113.62      103.50      2.29 o 
  -1   1  11       22.22       21.74      1.62 o 
   0   1  11        4.39        3.20      1.24 o 
   1   1  11        5.82        5.72      2.81 o 
   2   1  11        0.09        0.83      1.32 o 
  -5   2  11        2.88        3.12      0.74 o 
  -4   2  11       20.88       18.60      1.12 o 
  -3   2  11       49.30       48.58      1.56 o 
  -2   2  11        2.27        2.53      0.95 o 
  -1   2  11        6.10        8.72      1.18 o 
   0   2  11      100.86       93.37      2.46 o 
   1   2  11        0.19       -0.12      0.74 o 
   2   2  11        6.69       15.58      2.90 o 
  -5   3  11       68.96       66.12      2.81 o 
  -4   3  11        4.34        3.92      1.09 o 
  -3   3  11        3.44        4.24      1.00 o 
  -2   3  11       34.59       32.27      1.41 o 
  -1   3  11      415.13      388.81      5.14 o 
   0   3  11       10.46        5.63      1.45 o 
   1   3  11       40.33       42.15      1.53 o 
   2   3  11        8.84        9.04      1.05 o 
  -5   4  11        6.36        9.74      1.68 o 
  -4   4  11        0.09        0.02      0.88 o 
  -3   4  11       48.40       51.48      2.53 o 
  -2   4  11        2.03        0.50      0.77 o 
  -1   4  11        4.59        7.89      1.07 o 
   0   4  11      118.95      125.35      2.58 o 
   1   4  11       20.14        9.66      3.78 o 
   2   4  11      104.07      112.63      3.10 o 
  -5   5  11       57.29       56.29      2.19 o 
  -4   5  11        0.64        1.38      1.18 o 
  -3   5  11        1.18       -1.00      1.00 o 
  -2   5  11        0.69        1.97      1.06 o 
  -1   5  11        2.81        1.93      1.00 o 
   0   5  11       32.95       32.19      1.72 o 
   1   5  11        6.88        5.70      2.14 o 
  -5   6  11        5.34        4.19      1.64 o 
  -4   6  11      200.93      203.05      4.54 o 
  -3   6  11      182.52      180.08      5.16 o 
  -2   6  11       14.71       17.98      1.40 o 
  -1   6  11      141.17      153.55      3.08 o 
   0   6  11        2.47        3.39      1.21 o 
   1   6  11        1.05        0.50      1.36 o 
  -5   7  11       41.47       44.34      2.49 o 
  -4   7  11       24.89       25.74      2.47 o 
  -3   7  11        3.70        6.08      1.38 o 
  -2   7  11      251.84      270.58      3.45 o 
  -1   7  11        0.01        0.66      1.04 o 
   0   7  11       13.86       10.85      1.75 o 
   1   7  11        1.35       -0.37      1.92 o 
  -4   8  11      356.47      381.04      5.61 o 
  -3   8  11        0.11        0.30      0.97 o 
  -2   8  11       19.98       15.83      1.51 o 
  -1   8  11       30.81       31.12      2.05 o 
   0   8  11       11.75       12.78      1.55 o 
   1   8  11        9.85       12.98      2.21 o 
  -4   9  11        8.26        3.89      1.92 o 
  -3   9  11        5.70        2.99      1.37 o 
  -2   9  11       17.10       17.27      3.45 o 
  -1   9  11       44.13       47.27      1.95 o 
   0   9  11        1.48        3.40      1.51 o 
  -3  10  11        3.20        2.28      1.32 o 
  -2  10  11        0.71        0.77      1.26 o 
  -1  10  11        1.33        3.42      1.23 o 
   0  10  11      254.87      268.25      5.17 o 
  -3  11  11       44.67       47.91      4.93 o 
  -2  11  11        4.08        3.94      1.60 o 
  -1  11  11      101.88      105.45      2.54 o 
  -4   0  12        0.35       -0.62      2.78 o 
  -2   0  12        8.68        9.56      3.31 o 
   0   0  12       38.05       42.10      4.00 o 
  -4   1  12        0.01        0.38      1.12 o 
  -3   1  12       13.11       14.56      2.59 o 
  -2   1  12        3.17        3.85      2.54 o 
  -1   1  12        2.25        1.56      1.47 o 
   0   1  12        1.51        0.18      2.20 o 
  -3   2  12        1.33        2.37      1.17 o 
  -2   2  12        1.06        1.57      1.05 o 
  -1   2  12       34.72       40.76      3.61 o 
   0   2  12       49.16       52.48      4.45 o 
  -3   3  12        0.40        0.13      0.93 o 
  -2   3  12       54.65       54.02      1.94 o 
  -1   3  12       35.36       40.10      2.95 o 
  -3   4  12        0.29        0.69      0.94 o 
  -2   4  12       14.73       17.54      1.28 o 
  -1   4  12       62.22       66.82      2.71 o 
  -3   5  12       11.85       10.03      1.34 o 
  -2   5  12      119.23      123.07      2.72 o 
  -1   5  12       60.66       63.94      2.75 o 
  -2   6  12        0.52        1.44      2.39 o 
                                                 
